# Supplementary material for: Genetic background influences survival of infections with Salmonella enterica serovar Typhimurium in the Collaborative Cross
Source: PLoS Genet. 2022 Apr 13;18(4):e1010075. doi: 10.1371/journal.pgen.1010075 (PMC9067680; doi:10.1371/journal.pgen.1010075)
Supplement: S4 Table — Mean and standard deviation are shown. See excel sheet. (XLSX) [file pgen.1010075.s016.xlsx]

## Sheet: uninfected CBC
	CBA		B6		CC001		CC002		CC003		CC005		CC006		CC011		CC013		CC015		CC017		CC019		CC021		CC023		CC024		CC025		CC027		CC030		CC031		CC032		CC036		CC037		CC038		CC041		CC042
CBC Parameter	Mean	SD	Mean	SD	Mean	SD	Mean	SD	Mean	SD	Mean	SD	Mean	SD	Mean	SD	Mean	SD	Mean	SD	Mean	SD	Mean	SD	Mean	SD	Mean	SD	Mean	SD	Mean	SD	Mean	SD	Mean	SD	Mean	SD	Mean	SD	Mean	SD	Mean	SD	Mean	SD	Mean	SD	Mean
WBC 10^9/l	3.83438	1.52197	7.00263	3.16237	6.6336	1.78105	4.52762	1.9146	5.24077	2.18121	6.20889	2.51775	12.7958	4.09358	7.34192	4.13403	7.72136	2.11553	3.87839	1.60913	9.04583	4.34666	5.42393	3.00583	7.6025	4.17789	7.69562	1.37237	7.46862	2.29942	5.52937	2.80709	4.3113	1.96208	4.96	1.92281	2.36167	1.14355	5.77625	2.28409	11.435	3.48756	4.698	2.46588	4.11321	1.88216	5.91455	2.10105	7.58588
LYM 10^9/l	2.93375	0.946297	6.36158	2.88559	5.7148	1.71025	3.88571	1.65029	4.61654	1.9169	4.73667	1.97726	11.3496	3.35823	5.55808	3.16091	6.55909	1.83146	3.21355	1.24096	7.25944	3.63079	4.60179	2.17527	7.14	3.98341	5.92625	1.20014	6.32862	1.94481	3.56062	1.82443	3.50304	1.51054	4.50667	1.47358	2.23167	1.07585	4.64625	0.951074	10.2112	3.10236	3.996	2.10065	3.49429	1.40149	5.05364	1.82448	6.45059
MON 10^9/l	0.17875	0.14719	0.113684	0.08368	0.1616	0.193449	0.151429	0.0921567	0.142692	0.137653	0.274444	0.148966	0.335833	0.318214	0.190385	0.111624	0.231818	0.173991	0.120645	0.0866001	0.241944	0.256101	0.128929	0.123178	0.125	0.0730949	0.271875	0.229615	0.184138	0.203409	0.1425	0.110484	0.137826	0.13889	0.103333	0.111505	0.0383333	0.0194079	0.1925	0.173843	0.285	0.243885	0.138	0.190694	0.170357	0.234781	0.166818	0.158757	0.318824
NEU 10^9/l	0.724375	0.807547	0.528947	0.821286	0.7576	0.517585	0.489048	0.360706	0.481538	0.305676	1.19778	0.779974	1.10958	1.20024	1.59385	1.29336	0.930455	1.09746	0.543871	0.494231	1.54361	1.26163	0.693571	0.954165	0.3375	0.236507	1.49812	0.658759	0.954483	0.544994	1.82313	1.59091	0.67087	0.465334	0.35	0.415812	0.0916667	0.0676511	0.935	1.23616	0.938125	0.575282	0.5625	0.491484	0.449643	0.441751	0.695	0.432322	0.815294
LYM% %	80.1437	13.64	90.2158	16.0811	85.848	9.20865	86.3238	5.84918	88.3423	5.7655	76.2111	11.7002	89.7667	7.55206	77.0423	9.13644	85.8409	11.1882	83.7806	6.44466	80.8222	11.7148	87.4643	7.57732	93.075	2.88679	76.975	6.56623	85.0483	5.8594	65.3	17.4325	82.2348	6.61813	92.2333	6.60025	94.8167	2.0942	84.2	11.2889	89.6125	4.53106	86	6.41954	87.2036	7.95997	86.0273	7.69478	85.7706
MON% %	4.35625	2.85983	1.65263	1.06425	2.4	2.70909	3.39524	2.04438	2.61538	1.97478	4.7	2.02775	2.61667	1.89821	2.72308	1.21731	2.86364	1.76353	3.43548	2.4131	2.44444	2.06252	2.41071	1.64864	2.125	1.97032	3.34375	2.41991	2.38621	2.06289	2.91875	2.2406	3.1	1.96746	1.86667	1.40119	1.51667	0.584523	2.9625	1.32658	2.55	1.80887	2.595	2.008	3.60714	2.45914	2.71818	2.15443	4.10588
NEU% %	15.525	13.2042	8.13158	16.3322	11.748	7.76939	10.281	5.31814	9.04615	4.71307	19.0889	10.2105	7.62917	6.95792	20.2462	9.02845	11.3136	10.6041	12.7774	6.56098	16.7306	11.7315	10.1143	7.36567	4.8125	2.35459	19.6625	7.6892	12.5448	5.471	31.7875	18.701	14.6478	5.88502	5.9	5.29434	3.66667	2.05297	12.8625	10.2137	7.85	4.23367	11.39	7.13065	9.18571	6.87845	11.2545	6.55778	10.1118
RBC 10^12/l	8.26938	1.63217	9.11632	1.41077	10.3756	0.950654	9.4419	1.63989	8.79154	2.3509	8.585	2.20358	8.62583	2.29843	7.88615	2.37716	9.23545	1.36205	8.82065	1.68618	8.40167	2.4501	9.08857	2.0741	9.19625	3.44602	9.54438	0.94209	9.47276	1.47132	8.05	2.56385	9.34174	2.01641	8.19	1.01799	6.70667	2.50442	10.185	1.36699	9.41875	1.26369	9.79	2.05639	9.63214	1.37475	10.0323	2.30541	10.5918
HGB g/dl	11.9375	2.56668	13.0526	2.13629	13.968	1.13971	13.0333	2.53048	14.4962	3.99014	13.4444	3.77659	13.6333	3.75334	12.6808	4.08373	13.1727	2.09925	12.5129	2.81363	12.4306	3.84052	12.4107	3.10523	12.9875	5.1781	15.2562	1.97348	13.9483	2.3898	12.2	4.18871	14.3043	3.27684	12.2667	1.95021	9.18333	3.53351	14.3375	1.56473	14.6562	2.456	13.235	3.00723	13.875	2.0569	13.5136	3.33399	14.9235
HCT %	44.4288	8.41195	42.0674	6.16876	49.2488	3.45532	46.4314	8.10001	52.4077	13.8389	49.5672	12.1183	49.9213	11.9251	47.4931	14.6927	41.2332	6.17871	41.3316	7.00202	45.0311	13.1429	45.4711	10.008	46.7912	16.4815	54.7612	5.7436	52.1566	7.47706	38.0712	12.2162	52.2504	11.0189	44.5933	5.54168	31.1883	11.4966	52.2287	7.23194	51.18	6.94944	41.764	8.69109	50.5407	5.95454	42.3305	9.56058	52.9641
MCV fl	53.9375	2.6949	46.1579	1.53707	47.64	2.05913	49.1905	2.61952	59.5769	2.74479	58.0556	2.94003	58.4167	3.26931	60	4.19524	44.5909	0.959121	47.2903	3.88324	53.75	2.37096	50.1071	2.09655	51.5	2	57.3125	1.74045	55.2414	2.13232	47.375	1.20416	56.087	2.27462	54.3333	1.52753	46.8333	1.32916	51.125	1.45774	54.5	2.78089	42.75	0.71635	52.7857	2.99824	42.2273	1.50971	50
MCH pg	14.4375	1.31396	14.2842	0.452479	13.48	0.451848	13.7714	0.778552	16.4115	0.641453	15.5056	0.885486	15.75	0.639973	15.9769	0.759636	14.2364	0.457265	14.1	0.729383	14.7194	0.747116	13.6071	0.687415	14	0.632456	15.9563	0.70802	14.6759	0.580428	15.0437	0.563286	15.2522	0.575144	14.9	0.5	13.4833	0.594699	14.1375	0.468851	15.5125	1.00656	13.44	0.522544	14.4	0.652062	13.3773	0.758402	14.0706
MCHC g/dl	26.8313	2.53764	30.9421	0.882116	28.336	0.849451	27.981	0.995801	27.5615	1.32637	26.8222	1.90126	27.0083	1.6996	26.6885	1.54876	31.8682	0.7312	30.0419	2.68586	27.4139	1.53904	27.1464	1.25447	27.2375	1.96246	27.8	1.01456	26.6172	1.55266	31.7937	1.41632	27.2304	1.08395	27.4	1.4	28.9167	1.79155	27.6	1.1514	28.5562	1.98762	31.505	1.41774	27.3714	1.48171	31.6818	1.49177	28.1529
RDWs fl	36.7125	2.06167	38.7684	7.99959	37.732	2.85478	42.7857	6.00569	40.7154	3.66286	40.0111	2.41073	40.3625	3.44394	45.6423	5.28622	32.2	1.38495	41.0032	9.60554	44.9389	4.4823	38.8357	2.71814	40.9375	2.86303	44.7938	2.60831	47.6	5.52093	31.0938	1.76275	40.1826	3.08304	47.1333	6.83691	32.65	1.74557	38.7875	3.52114	38.9125	2.65729	33.555	6.19996	40.0643	4.06213	34.1636	1.49811	40.2529
RDWc %	17.25	0.744759	21	4.28719	19.332	0.921828	21.6952	2.11648	16.8385	0.894014	17.0444	1.02969	16.7792	0.743072	19.0846	1.27521	17.9227	0.690708	21.9226	4.99131	20.6889	1.98462	19.1393	1.09894	19.5	0.767184	19.1062	1.11144	21.1759	2.35791	16.1812	0.576447	17.687	1.29098	21.9	3.56791	16.95	0.784219	18.5625	1.16611	17.45	0.680196	19.76	4.02471	18.6536	1.57609	19.9227	0.906028	20.0235
PLT 10^9/l	331.625	165.75	352.842	105.867	535.8	122.774	358.81	130.832	285.308	155.821	311.333	148.215	261.958	109.899	364.538	231.21	383.727	134.976	305.645	109.995	322.361	159.724	335.75	150.998	378.375	208.289	471.625	201.696	336.759	90.3855	293.875	178.026	254	112.099	274	7.93725	230.667	86.1131	400.625	215.904	370.75	120.967	354.45	124.422	257.643	100.536	335.273	125.216	363.706
PCT %	0.26625	0.136425	0.217895	0.0705989	0.3396	0.102367	0.213333	0.0782517	0.265385	0.166835	0.253889	0.139922	0.197083	0.0948445	0.247692	0.178422	0.249091	0.0963085	0.187742	0.0719124	0.213056	0.115729	0.208571	0.0981576	0.23875	0.133784	0.316875	0.14682	0.218276	0.0588017	0.198125	0.117882	0.170435	0.08342	0.19	0.01	0.138333	0.0519294	0.255	0.167503	0.2325	0.0785281	0.22	0.0809158	0.165357	0.0659114	0.244545	0.101781	0.241176
MPV fl	8.1125	0.865544	6.12632	0.360312	6.28	0.449073	6.12381	0.949687	8.89615	1.06263	7.85	0.961769	7.3625	0.861148	6.61538	0.601127	6.40455	0.413438	6.07419	0.465452	6.50833	0.522289	6.13929	0.313096	6.3375	0.333542	6.63125	0.468642	6.46552	0.430345	6.79375	0.615867	6.6	0.413412	7	0.3	5.98333	0.204124	6.1875	0.653425	6.25625	0.489855	6.205	0.866618	6.38929	0.34463	7.21818	0.768199	6.50588
PDWs fl	13.75	2.83008	8.27895	1.50539	7.6	0.921502	8.05238	1.63267	17.0077	3.71558	12.55	3.40004	10.4375	3.00736	8.03846	1.34286	8.11818	1.32328	8.07097	1.72321	9.025	1.62505	7.175	0.792383	8.2875	0.974588	7.975	0.916879	9.24138	1.47951	9.05	2.25477	7.86087	1.16258	10.1	2.40208	6.65	0.350714	7.075	1.27363	7.14375	1.25484	8.515	2.00952	8.20714	1.84229	11.35	2.29051	9.23529
PDWc %	37.125	2.21525	29.9105	2.23181	28.836	1.33849	29.4143	2.15599	38.6538	2.65439	35.1944	3.02197	32.5125	3.1759	30.1423	1.92545	29.75	1.89755	29.7194	2.53264	31.125	2.25482	28.2643	1.27402	29.75	1.5748	29.4625	1.23713	31.2828	2.17026	30.6438	2.83877	29.3522	1.71911	33.4667	3.49619	26.7667	0.742069	27.55	2.29596	27.8313	2.03821	30.22	2.77557	29.6429	3.04928	33.7136	2.89586	31.2529
[truncated: 19 more columns]

## Sheet: 1 wk-baseline
	CBA		B6		CC001		CC002		CC003		CC005		CC006		CC011		CC013		CC015		CC017		CC019		CC021		CC023		CC024		CC025		CC027		CC030		CC031		CC032		CC036		CC037		CC038		CC041		CC042
CBC Parameter	Mean	SD	Mean	SD	Mean	SD	Mean	SD	Mean	SD	Mean	SD	Mean	SD	Mean	SD	Mean	SD	Mean	SD	Mean	SD	Mean	SD	Mean	SD	Mean	SD	Mean	SD	Mean	SD	Mean	SD	Mean	SD	Mean	SD	Mean	SD	Mean	SD	Mean	SD	Mean	SD	Mean	SD	Mean
WBC 10^9/l	6.36313	3.26418	0.814375	1.60889	5.25333	3.12229	3.89	3.04502	0.886667	3.63861	2.17	1.97094	2.08	11.2663	12.355	7.99943	1.76167	2.79048	4.085	2.90397	4.11667	3.43535	8.45	5.75938	3.27167	5.47321	16.07	15.7897	3.44857	6.72349	8.863	8.51532	4.63167	2.58503	3.47333	5.78802	1.685	1.72064	2.43333	3.41465	-2.86	6.64378	6.65571	2.52027	4.56	1.49945	2.4525	2.63581	-3.455
LYM 10^9/l	1.3125	2.32402	-3.79438	1.89156	-0.67	2.68353	-0.964	0.801767	-1.91833	2.52796	-1.13833	1.65306	-4.71	5.60459	-1.09167	3.16986	-2.11333	1.43462	0.0233333	1.2061	-1.5	2.50262	0.1525	2.02561	-5.72667	3.81066	4.855	5.85484	-2.92714	1.55267	-2.133	1.02563	-1.7675	1.46926	-0.578333	4.4128	-0.608333	1.29461	-0.713333	2.4384	-5.50667	4.80971	-1.27	0.82363	0.853333	0.661745	-2.3425	0.935784	-4.815
MON 10^9/l	0.28875	0.368798	0.464375	0.316391	0.341667	0.339495	0.414	0.235648	0.118333	0.338669	0.09	0.134907	0.138333	0.330177	0.718333	0.436322	0.353333	0.228094	0.310833	0.346907	0.236667	0.230362	0.62	0.419126	0.761667	0.712107	0.165	0.190919	0.464286	0.291597	0.954	0.4945	0.355	0.31697	0.388333	0.398468	0.18	0.0485798	0.238333	0.245798	0.00916667	0.143297	0.445	0.32665	0.248333	0.169519	0.1975	0.145459	-0.0875
NEU 10^9/l	5.13438	3.13955	4.16875	2.38803	5.60333	3.9605	4.428	2.39646	2.68667	1.56833	3.21	0.75209	6.65333	6.22906	12.9017	8.66239	3.69	1.42864	3.77667	1.55253	5.34667	3.02045	7.845	5.44109	8.23667	3.68665	11.385	10.1399	5.91429	5.57631	10.985	7.20787	6.08417	3.19351	3.64167	4.80417	2.115	0.712032	2.91	1.55354	2.74417	2.72186	7.52429	1.87393	3.46	1.36065	4.685	3.10913	1.6825
LYM% %	-41.675	21.0081	-65.5312	29.5811	-44.0167	25.7865	-56.4	11.1221	-44.6667	21.6262	-44.6667	13.1954	-43.95	12.5807	-58.3333	26.2639	-45.5667	6.47632	-48.4333	3.88776	-48.1833	20.4643	-54.05	15.8927	-70.0167	7.17925	-29.4	6.85894	-56.4571	12.2632	-58.91	5.24385	-66.9667	10.7612	-42.4	24.9046	-54.7667	9.44048	-41.1167	21.5358	-36.4	23.2651	-71.4071	6.98089	-52.1833	14.4859	-47.75	16.3753	-53.85
MON% %	-0.26875	3.71909	6.35625	3.96633	1.93333	2.54689	4.1	3.10403	1.63333	4.17165	-0.466667	1.69548	0.366667	1.7896	2.46667	3.27027	3.5	1.75157	1.26667	4.75843	1.83333	3.24202	4.3	3.49571	4.45	4.64532	-0.55	2.47487	5.18571	2.48289	5.58	2.88652	2.45	2.64027	3.35	2.77759	4.08333	2.23017	3.1	2.9712	1.93333	4.2519	3.25714	4.00619	1.08333	3.11475	1.225	1.41274	0.6
NEU% %	42.5312	19.9507	59.3687	27.4184	42.7833	24.679	52.42	13.0362	43	18.2983	45.1167	13.5712	43.6	12.9058	55.7667	25.0405	42.1833	7.1628	47.1417	4.2821	46.6667	22.2691	50.45	19.6939	65.6333	4.05446	29.95	9.33381	51.2857	14.1629	52.96	7.45741	64.4833	10.9782	39.05	25.5656	50.6833	10.1535	38.05	22.5772	34.7417	22.0034	68	8.35065	51.1	13.5067	46.025	17.1337	52.9
RBC 10^12/l	0.97125	1.50791	-0.671875	1.09587	-0.353333	1.07413	0.268	1.76794	-0.728333	3.83123	-0.951667	2.26447	1.32167	3.17708	-0.568333	2.63021	-0.72	0.487073	-2.02333	2.14913	-0.491667	2.93801	0.2175	2.21217	-1.82167	3.58814	0.225	0.120208	-0.781429	2.46134	0.114	3.30762	-1.17	1.30436	0.966667	1.63195	0.21	1.72696	2.355	3.79753	-1.71917	3.01937	1.06	1.94113	0.02	1.78872	-0.9175	1.35849	-0.87
HGB g/dl	1.11875	2.42246	-1.6125	1.75453	-1.7	1.67093	0.18	2.64329	-0.916667	7.11939	-2.05	3.80776	1.35	5.87018	-1.13333	4.40189	-1.53333	0.338625	-2.95833	3.21596	-1.28333	3.93975	-1.2	5.62909	-2.78333	5.60229	0.65	0.424264	-1.51429	4.03874	0	5.79612	-1.86667	2.35768	0.7	2.92643	-0.25	2.501	3.7	5.70859	-3.45833	4.4131	1.49286	2.92225	-0.966667	1.91903	-2.175	2.09344	-1.1
HCT %	3.62438	7.79586	-7.12437	5.36761	-4.72833	5.64841	-0.622	7.50117	-2.26333	22.3172	-9.94667	12.2635	3.33	16.482	-7.155	14.6357	-6.12667	1.10076	-10.09	9.22038	-4.535	15.223	-1.8075	10.7568	-9.17167	17.5992	0.075	0.544472	-8.11714	13.3433	-1.678	14.4585	-7.7925	7.11481	1.43333	7.3226	-1.325	9.00402	10.8933	21.0535	-11.4342	14.1438	2.34071	7.98495	-2.26667	7.91378	-7.23	5.8029	-7.975
MCV fl	-2.0625	1.78769	-4.625	1.18773	-3.5	2.16795	-1	2.12132	3.16667	3.37145	-7.16667	1.32916	-6.66667	4.08248	-4.5	1.22474	-2.83333	1.94079	-0.333333	3.4448	-2.33333	1.8619	-2	2.94392	-0.333333	1.75119	-1	1.41421	-5.71429	2.75162	-3.8	2.16795	-1.75	2.73404	-2.5	0.83666	-3.33333	1.50555	-0.5	5.04975	-3.66667	2.65832	-2.57143	0.534522	-3.5	2.81069	-3	0.816497	-4.5
MCH pg	-0.2875	0.812301	-0.7	0.595219	-1.23333	0.480278	-0.42	0.370135	0.716667	2.24447	-0.916667	1.12679	-1.08333	2.13206	-0.916667	0.858875	-0.516667	0.63692	-0.25	0.796869	-0.616667	0.823205	-2.35	4.50518	-0.0666667	0.993311	0.15	0.282843	-0.228571	1.14559	-0.49	1.42583	-0.341667	0.904111	-0.9	0.69282	-0.616667	0.523132	0.666667	1.29099	-1.64167	0.887365	0.307143	0.545763	-1.18333	1.24967	-0.9	0.469042	-0.05
MCHC g/dl	0.60625	1.36013	1.84375	1.53074	-0.816667	1.11788	0.42	1.33304	-0.366667	3.1551	1.53333	1.97653	1.15	4.67964	0.683333	1.75033	1.06667	0.915787	-0.375	1.67862	0.133333	2.00566	-3.275	9.09299	-0.1	2.26097	1.15	1.20208	2.37143	3.16897	1.76	2.96867	0.25	2.6516	0.233333	1.92631	0.766667	0.880152	1.88333	2.96204	-1.40833	2.38189	2.53571	1.42177	-0.733333	2.17225	0.35	0.704746	2.5
RDWs fl	-0.06875	2.03461	-8.9875	4.74746	-3.01667	1.99942	-3.12	2.45092	4.05	4.03373	-5.31667	1.91041	-6.38333	3.87062	-2.98333	1.09621	-2.21667	1.1583	-15.8833	9.7958	-3.9	4.05364	0.6	4.17053	-1.43333	2.1915	-3.5	0	-12.8286	9.35801	-1.04	0.882043	-5.46667	2.66058	-5.86667	4.30566	-1.78333	1.87768	2.58333	8.16809	0.116667	2.9916	-7.01429	7.40663	-4.95	2.26782	-2.775	1.8554	-2.9
RDWc %	0.76875	0.834041	-2.80625	2.29026	0.333333	0.34448	-1.74	1.16962	0.933333	1.24365	-0.1	0.777174	0.483333	0.702614	-0.483333	0.767898	-0.0666667	0.889194	-8.53333	5.75975	-0.7	1.58745	0.75	0.971253	-0.616667	0.617792	-0.55	0.424264	-3.27143	3.04342	0.84	1.20333	-1.78333	1.62532	-2.21667	2.14515	0.633333	0.821381	2.45	2.04426	1.575	1.05297	-2.87143	4.28202	-1.25	1.42373	0.125	0.805709	0.575
PLT 10^9/l	102.875	167.762	-217.5	146.395	24.5	61.2821	35.8	183.323	-70	80.9024	29.3333	160.864	28.5	214.954	46.5	154.415	-96	155.941	-50.75	163.319	-59.6667	127.682	62.5	216.968	-30.1667	251.109	163	127.986	-24.8571	149.775	191	281.887	32.0833	102.786	46.3333	132.063	-78.8333	113.216	130.667	223.558	-45.5	186.747	88.5	118.533	-23.8333	103.617	-103	123.623	-233.25
PCT %	0.124375	0.170293	-0.116875	0.098123	0.04	0.0473286	0.032	0.11077	-0.0633333	0.0831064	0.0433333	0.135302	0.0483333	0.163514	0.045	0.108674	-0.0466667	0.103666	-0.03	0.118828	-0.025	0.0838451	0.0375	0.143149	0	0.163585	0.12	0.113137	-0.0128571	0.104835	0.144	0.207196	0.0341667	0.0680747	0.0433333	0.102502	-0.0383333	0.0752108	0.101667	0.144695	-0.0116667	0.123841	0.0564286	0.114153	-0.03	0.0629285	-0.095	0.0818535	-0.1275
MPV fl	0.8375	1.11647	0.825	0.957303	0.55	0.582237	0.84	2.19043	-0.25	0.943928	0.8	0.532917	1.03333	0.553775	0.716667	0.567157	0.533333	0.388158	0.183333	0.604704	0.4	0.368782	-0.125	0.45	0.433333	0.516398	0.05	0.424264	0.485714	0.784068	0.35	0.758288	0.65	0.437035	0.133333	0.694742	0.583333	0.292689	0.433333	0.37238	0.65	0.539444	0.0714286	1.57873	-0.633333	0.42269	-0.425	0.189297	0.5
PDWs fl	2.45	3.46949	1	1.55196	1.8	2.75754	0.68	3.48956	-2.93333	3.46679	-0.0666667	3.60315	2.96667	2.367	0.95	0.900555	2.4	1.55435	-0.633333	2.39305	1.01667	1.80046	0.1	0.820569	1	1.91311	-0.3	0.989949	-1.54286	2.03294	2.81	2.8728	1.78333	0.757408	0.483333	3.01292	3	1.28686	1.1	0.876356	2.325	1.21274	0.714286	4.19262	-2.8	2.33581	-1	0	1.25
PDWc %	2.00625	2.85761	0.8875	2.86926	3.43333	3.62804	0.84	3.54584	-1.46667	2.92005	-0.15	4.26884	3.26667	2.56567	1.88333	1.27345	4.13333	2.45085	-0.683333	3.82017	2.08333	2.43755	0.575	1.53704	1.45	2.93036	0.7	1.69706	-2.61429	3.36275	4.55	3.45181	3.33333	1.34114	0.316667	3.85716	5.06667	1.98863	2.45	1.63799	4.51667	1.89359	1.53571	5.44868	-4.16667	3.42909	0	0	1.5
[truncated: 19 more columns]
