# Supplementary material for: Genetic background influences survival of infections with Salmonella enterica serovar Typhimurium in the Collaborative Cross
Source: PLoS Genet. 2022 Apr 13;18(4):e1010075. doi: 10.1371/journal.pgen.1010075 (PMC9067680; doi:10.1371/journal.pgen.1010075)
Supplement: S5 Table — The difference between white blood cell counts after infection versus pre-infection was determined for 32 CC strains and 2 control strains (B6 and CBA). Mean and standard deviation are shown. See excel sheet. (XLSX) [file pgen.1010075.s017.xlsx]

## Sheet: uninfected
	CBA		B6		CC001		CC002		CC003		CC005		CC006		CC011		CC013		CC015		CC017		CC019		CC021		CC023		CC024		CC025		CC027		CC030		CC031		CC032		CC036		CC037		CC038		CC041		CC042
CBC Parameter	Mean	SD	Mean	SD	Mean	SD	Mean	SD	Mean	SD	Mean	SD	Mean	SD	Mean	SD	Mean	SD	Mean	SD	Mean	SD	Mean	SD	Mean	SD	Mean	SD	Mean	SD	Mean	SD	Mean	SD	Mean	SD	Mean	SD	Mean	SD	Mean	SD	Mean	SD	Mean	SD	Mean	SD	Mean
WBC 10^9/l	3.83438	1.52197	7.00263	3.16237	6.6336	1.78105	4.52762	1.9146	5.24077	2.18121	6.20889	2.51775	12.7958	4.09358	7.34192	4.13403	7.72136	2.11553	3.87839	1.60913	9.04583	4.34666	5.42393	3.00583	7.6025	4.17789	7.69562	1.37237	7.46862	2.29942	5.52937	2.80709	4.3113	1.96208	4.96	1.92281	2.36167	1.14355	5.77625	2.28409	11.435	3.48756	4.698	2.46588	4.11321	1.88216	5.91455	2.10105	7.58588
LYM 10^9/l	2.93375	0.946297	6.36158	2.88559	5.7148	1.71025	3.88571	1.65029	4.61654	1.9169	4.73667	1.97726	11.3496	3.35823	5.55808	3.16091	6.55909	1.83146	3.21355	1.24096	7.25944	3.63079	4.60179	2.17527	7.14	3.98341	5.92625	1.20014	6.32862	1.94481	3.56062	1.82443	3.50304	1.51054	4.50667	1.47358	2.23167	1.07585	4.64625	0.951074	10.2112	3.10236	3.996	2.10065	3.49429	1.40149	5.05364	1.82448	6.45059
MON 10^9/l	0.17875	0.14719	0.113684	0.08368	0.1616	0.193449	0.151429	0.0921567	0.142692	0.137653	0.274444	0.148966	0.335833	0.318214	0.190385	0.111624	0.231818	0.173991	0.120645	0.0866001	0.241944	0.256101	0.128929	0.123178	0.125	0.0730949	0.271875	0.229615	0.184138	0.203409	0.1425	0.110484	0.137826	0.13889	0.103333	0.111505	0.0383333	0.0194079	0.1925	0.173843	0.285	0.243885	0.138	0.190694	0.170357	0.234781	0.166818	0.158757	0.318824
NEU 10^9/l	0.724375	0.807547	0.528947	0.821286	0.7576	0.517585	0.489048	0.360706	0.481538	0.305676	1.19778	0.779974	1.10958	1.20024	1.59385	1.29336	0.930455	1.09746	0.543871	0.494231	1.54361	1.26163	0.693571	0.954165	0.3375	0.236507	1.49812	0.658759	0.954483	0.544994	1.82313	1.59091	0.67087	0.465334	0.35	0.415812	0.0916667	0.0676511	0.935	1.23616	0.938125	0.575282	0.5625	0.491484	0.449643	0.441751	0.695	0.432322	0.815294
LYM% %	80.1437	13.64	90.2158	16.0811	85.848	9.20865	86.3238	5.84918	88.3423	5.7655	76.2111	11.7002	89.7667	7.55206	77.0423	9.13644	85.8409	11.1882	83.7806	6.44466	80.8222	11.7148	87.4643	7.57732	93.075	2.88679	76.975	6.56623	85.0483	5.8594	65.3	17.4325	82.2348	6.61813	92.2333	6.60025	94.8167	2.0942	84.2	11.2889	89.6125	4.53106	86	6.41954	87.2036	7.95997	86.0273	7.69478	85.7706
MON% %	4.35625	2.85983	1.65263	1.06425	2.4	2.70909	3.39524	2.04438	2.61538	1.97478	4.7	2.02775	2.61667	1.89821	2.72308	1.21731	2.86364	1.76353	3.43548	2.4131	2.44444	2.06252	2.41071	1.64864	2.125	1.97032	3.34375	2.41991	2.38621	2.06289	2.91875	2.2406	3.1	1.96746	1.86667	1.40119	1.51667	0.584523	2.9625	1.32658	2.55	1.80887	2.595	2.008	3.60714	2.45914	2.71818	2.15443	4.10588
NEU% %	15.525	13.2042	8.13158	16.3322	11.748	7.76939	10.281	5.31814	9.04615	4.71307	19.0889	10.2105	7.62917	6.95792	20.2462	9.02845	11.3136	10.6041	12.7774	6.56098	16.7306	11.7315	10.1143	7.36567	4.8125	2.35459	19.6625	7.6892	12.5448	5.471	31.7875	18.701	14.6478	5.88502	5.9	5.29434	3.66667	2.05297	12.8625	10.2137	7.85	4.23367	11.39	7.13065	9.18571	6.87845	11.2545	6.55778	10.1118
RBC 10^12/l	8.26938	1.63217	9.11632	1.41077	10.3756	0.950654	9.4419	1.63989	8.79154	2.3509	8.585	2.20358	8.62583	2.29843	7.88615	2.37716	9.23545	1.36205	8.82065	1.68618	8.40167	2.4501	9.08857	2.0741	9.19625	3.44602	9.54438	0.94209	9.47276	1.47132	8.05	2.56385	9.34174	2.01641	8.19	1.01799	6.70667	2.50442	10.185	1.36699	9.41875	1.26369	9.79	2.05639	9.63214	1.37475	10.0323	2.30541	10.5918
HGB g/dl	11.9375	2.56668	13.0526	2.13629	13.968	1.13971	13.0333	2.53048	14.4962	3.99014	13.4444	3.77659	13.6333	3.75334	12.6808	4.08373	13.1727	2.09925	12.5129	2.81363	12.4306	3.84052	12.4107	3.10523	12.9875	5.1781	15.2562	1.97348	13.9483	2.3898	12.2	4.18871	14.3043	3.27684	12.2667	1.95021	9.18333	3.53351	14.3375	1.56473	14.6562	2.456	13.235	3.00723	13.875	2.0569	13.5136	3.33399	14.9235
HCT %	44.4288	8.41195	42.0674	6.16876	49.2488	3.45532	46.4314	8.10001	52.4077	13.8389	49.5672	12.1183	49.9213	11.9251	47.4931	14.6927	41.2332	6.17871	41.3316	7.00202	45.0311	13.1429	45.4711	10.008	46.7912	16.4815	54.7612	5.7436	52.1566	7.47706	38.0712	12.2162	52.2504	11.0189	44.5933	5.54168	31.1883	11.4966	52.2287	7.23194	51.18	6.94944	41.764	8.69109	50.5407	5.95454	42.3305	9.56058	52.9641
MCV fl	53.9375	2.6949	46.1579	1.53707	47.64	2.05913	49.1905	2.61952	59.5769	2.74479	58.0556	2.94003	58.4167	3.26931	60	4.19524	44.5909	0.959121	47.2903	3.88324	53.75	2.37096	50.1071	2.09655	51.5	2	57.3125	1.74045	55.2414	2.13232	47.375	1.20416	56.087	2.27462	54.3333	1.52753	46.8333	1.32916	51.125	1.45774	54.5	2.78089	42.75	0.71635	52.7857	2.99824	42.2273	1.50971	50
MCH pg	14.4375	1.31396	14.2842	0.452479	13.48	0.451848	13.7714	0.778552	16.4115	0.641453	15.5056	0.885486	15.75	0.639973	15.9769	0.759636	14.2364	0.457265	14.1	0.729383	14.7194	0.747116	13.6071	0.687415	14	0.632456	15.9563	0.70802	14.6759	0.580428	15.0437	0.563286	15.2522	0.575144	14.9	0.5	13.4833	0.594699	14.1375	0.468851	15.5125	1.00656	13.44	0.522544	14.4	0.652062	13.3773	0.758402	14.0706
MCHC g/dl	26.8313	2.53764	30.9421	0.882116	28.336	0.849451	27.981	0.995801	27.5615	1.32637	26.8222	1.90126	27.0083	1.6996	26.6885	1.54876	31.8682	0.7312	30.0419	2.68586	27.4139	1.53904	27.1464	1.25447	27.2375	1.96246	27.8	1.01456	26.6172	1.55266	31.7937	1.41632	27.2304	1.08395	27.4	1.4	28.9167	1.79155	27.6	1.1514	28.5562	1.98762	31.505	1.41774	27.3714	1.48171	31.6818	1.49177	28.1529
RDWs fl	36.7125	2.06167	38.7684	7.99959	37.732	2.85478	42.7857	6.00569	40.7154	3.66286	40.0111	2.41073	40.3625	3.44394	45.6423	5.28622	32.2	1.38495	41.0032	9.60554	44.9389	4.4823	38.8357	2.71814	40.9375	2.86303	44.7938	2.60831	47.6	5.52093	31.0938	1.76275	40.1826	3.08304	47.1333	6.83691	32.65	1.74557	38.7875	3.52114	38.9125	2.65729	33.555	6.19996	40.0643	4.06213	34.1636	1.49811	40.2529
RDWc %	17.25	0.744759	21	4.28719	19.332	0.921828	21.6952	2.11648	16.8385	0.894014	17.0444	1.02969	16.7792	0.743072	19.0846	1.27521	17.9227	0.690708	21.9226	4.99131	20.6889	1.98462	19.1393	1.09894	19.5	0.767184	19.1062	1.11144	21.1759	2.35791	16.1812	0.576447	17.687	1.29098	21.9	3.56791	16.95	0.784219	18.5625	1.16611	17.45	0.680196	19.76	4.02471	18.6536	1.57609	19.9227	0.906028	20.0235
PLT 10^9/l	331.625	165.75	352.842	105.867	535.8	122.774	358.81	130.832	285.308	155.821	311.333	148.215	261.958	109.899	364.538	231.21	383.727	134.976	305.645	109.995	322.361	159.724	335.75	150.998	378.375	208.289	471.625	201.696	336.759	90.3855	293.875	178.026	254	112.099	274	7.93725	230.667	86.1131	400.625	215.904	370.75	120.967	354.45	124.422	257.643	100.536	335.273	125.216	363.706
PCT %	0.26625	0.136425	0.217895	0.0705989	0.3396	0.102367	0.213333	0.0782517	0.265385	0.166835	0.253889	0.139922	0.197083	0.0948445	0.247692	0.178422	0.249091	0.0963085	0.187742	0.0719124	0.213056	0.115729	0.208571	0.0981576	0.23875	0.133784	0.316875	0.14682	0.218276	0.0588017	0.198125	0.117882	0.170435	0.08342	0.19	0.01	0.138333	0.0519294	0.255	0.167503	0.2325	0.0785281	0.22	0.0809158	0.165357	0.0659114	0.244545	0.101781	0.241176
MPV fl	8.1125	0.865544	6.12632	0.360312	6.28	0.449073	6.12381	0.949687	8.89615	1.06263	7.85	0.961769	7.3625	0.861148	6.61538	0.601127	6.40455	0.413438	6.07419	0.465452	6.50833	0.522289	6.13929	0.313096	6.3375	0.333542	6.63125	0.468642	6.46552	0.430345	6.79375	0.615867	6.6	0.413412	7	0.3	5.98333	0.204124	6.1875	0.653425	6.25625	0.489855	6.205	0.866618	6.38929	0.34463	7.21818	0.768199	6.50588
PDWs fl	13.75	2.83008	8.27895	1.50539	7.6	0.921502	8.05238	1.63267	17.0077	3.71558	12.55	3.40004	10.4375	3.00736	8.03846	1.34286	8.11818	1.32328	8.07097	1.72321	9.025	1.62505	7.175	0.792383	8.2875	0.974588	7.975	0.916879	9.24138	1.47951	9.05	2.25477	7.86087	1.16258	10.1	2.40208	6.65	0.350714	7.075	1.27363	7.14375	1.25484	8.515	2.00952	8.20714	1.84229	11.35	2.29051	9.23529
PDWc %	37.125	2.21525	29.9105	2.23181	28.836	1.33849	29.4143	2.15599	38.6538	2.65439	35.1944	3.02197	32.5125	3.1759	30.1423	1.92545	29.75	1.89755	29.7194	2.53264	31.125	2.25482	28.2643	1.27402	29.75	1.5748	29.4625	1.23713	31.2828	2.17026	30.6438	2.83877	29.3522	1.71911	33.4667	3.49619	26.7667	0.742069	27.55	2.29596	27.8313	2.03821	30.22	2.77557	29.6429	3.04928	33.7136	2.89586	31.2529
[truncated: 19 more columns]

## Sheet: CBC at necropsy
	CBA		B6		CC001		CC002		CC003		CC005		CC006		CC011		CC013		CC015		CC017		CC019		CC021		CC023		CC024		CC025		CC027		CC030		CC031		CC032		CC036		CC037		CC038		CC041		CC042
CBC Parameter	Mean	SD	Mean	SD	Mean	SD	Mean	SD	Mean	SD	Mean	SD	Mean	SD	Mean	SD	Mean	SD	Mean	SD	Mean	SD	Mean	SD	Mean	SD	Mean	SD	Mean	SD	Mean	SD	Mean	SD	Mean	SD	Mean	SD	Mean	SD	Mean	SD	Mean	SD	Mean	SD	Mean	SD	Mean
WBC 10^9/l	6.46125	1.92219	10.0825	3.60779	11.0917	3.87543	7.954	3.16944	6.15167	2.5055	6.92167	2.35764	13.2833	9.28843	18.0783	7.99848	8.56667	2.95034	7.10667	3.06439	10.3967	3.49479	12.385	6.29883	12.3283	4.92901	23.805	15.7897	9.66429	7.16455	15.108	8.51532	8.17	3.15331	8.37333	5.07375	4.04667	0.915285	6.34333	2.5974	8.02167	5.62804	10.2514	2.36513	6.405	1.48799	8.8025	2.63581	3.3475
LYM 10^9/l	1.6	1.05654	4.25312	2.29398	4.60667	2.20577	2.69	1.12539	3.00833	1.46642	2.45167	1.39065	5.92	3.04511	3.35167	3.25415	3.92	1.54997	2.53667	1.308	3.75667	2.31497	3.5875	1.20936	2.79833	1.11281	10.75	5.85484	2.36286	1.42181	1.832	1.02563	1.18	0.688477	4.02	3.5769	1.62333	0.614318	2.81	1.60094	4.26	3.11692	1.88	0.781985	2.58	0.780769	3.2275	0.935784	1.0175
MON 10^9/l	0.56	0.30706	0.418125	0.345181	0.431667	0.336298	0.546	0.246739	0.241667	0.184653	0.33	0.218358	0.433333	0.372111	0.878333	0.43568	0.505	0.232444	0.445	0.308334	0.363333	0.186512	0.6875	0.386124	0.915	0.693159	0.395	0.190919	0.554286	0.348514	1.064	0.4945	0.425	0.330318	0.476667	0.357305	0.218333	0.0661564	0.323333	0.220424	0.2	0.159123	0.517143	0.306089	0.321667	0.152239	0.2975	0.145459	0.185
NEU 10^9/l	4.3	2.419	5.41062	3.16323	6.05167	4.15185	4.72	2.37419	2.90333	1.48606	4.13667	1.72233	6.93	6.09037	13.85	8.64616	4.14333	1.52483	4.12667	1.54588	6.27833	2.89327	8.11	5.55592	8.615	3.53386	12.66	10.1399	6.74714	5.76089	12.21	7.20787	6.56333	3.29242	3.87667	4.73824	2.20667	0.693474	3.20667	1.54221	3.56	2.77569	7.85143	1.86282	3.505	1.36857	5.275	3.10913	2.15
LYM% %	30.0875	29.1351	45.2313	20.7751	46.2667	28.2623	33.74	7.71674	49.8	19.0218	35.0833	15.6543	51.0667	12.4085	22	25.5055	45.5667	7.83599	34.7333	4.23399	35.2167	17.1964	35.5	17.5125	23.5167	5.18051	47.45	6.85894	29.7571	12.476	13.74	5.24385	17.3	13.535	50.8833	24.1138	40.05	10.1947	44.5	20.0491	55.2	23.4545	17.9571	4.66078	41.5667	14.3958	39.85	16.3753	35.8
MON% %	8.15	3.33124	4.0625	2.79854	3.6	2.24321	7.3	2.75409	3.68333	2.33702	4.38333	2.25337	3.06667	2.25714	5.31667	3.12757	5.78333	1.33778	6.1	3.2187	3.95	2.23316	6.3	2.93371	6.83333	2.91387	2.45	2.47487	6.68571	1.96505	8.18	2.88652	5.03333	3.10655	5.4	2.30217	5.6	2.29521	4.93333	2.39639	3.85	4.25147	5.4	3.32064	5.06667	2.45411	3.425	1.41274	4.95
NEU% %	61.7625	27.7448	50.7062	19.9349	50.1333	26.8735	58.94	9.39697	46.4833	17.2531	60.5333	16.0936	45.8833	12.0806	72.7	24.0589	48.6833	8.24971	59.1667	5.41836	60.8333	18.2173	58.2	19.9086	69.7167	2.91439	50.1	9.33381	63.5429	14.1745	78.06	7.45741	77.6667	13.6142	43.7167	25.1923	54.35	10.7381	50.6	19.8916	40.95	22.11	76.6429	4.25709	53.3667	14.0289	56.725	17.1337	59.25
RBC 10^12/l	8.10125	1.34786	9.2825	1.72714	9.54667	1.17493	9.61	2.14263	6.88667	1.81324	6.45167	1.55522	7.23333	1.97261	7.46667	2.55453	8.04667	0.681987	6.98333	2.04954	7.25	1.54817	8.6	2.37353	7.875	2.46158	9.915	0.120208	7.37571	2.77121	9.054	3.30762	7.74833	2.15853	9.39333	1.33275	6.91667	1.37401	10.27	1.09054	7.095	3.47113	9.75714	1.64776	7.77167	1.18732	9.6725	1.35849	9.3275
HGB g/dl	11	2.19285	13.325	2.49546	11.8167	1.71046	12.72	3.30257	11.5333	2.94732	9.08333	2.38698	10.4833	3.82592	11.3833	4.24142	10.9	0.940213	9.65	3.22723	9.98333	2.041	10.175	5.34875	10.9167	3.24494	16	0.424264	10.4714	3.90671	13.4	5.79612	11.6167	3.70428	13.3167	2.26664	8.93333	2.03339	14.9833	1.79379	9.71667	5.24573	13.1429	2.28609	9.98333	1.75547	12.225	2.09344	12.95
HCT %	33.6088	5.53539	47.4588	8.30826	42.8833	6.25113	45	9.80476	42.0083	11.129	33.6283	7.78858	38.7617	10.3978	41.5517	13.9803	33.395	1.85497	32.84	8.19077	35.82	7.26608	41.085	9.72848	39.5	11.4988	55.465	0.544472	37.0229	13.9117	39.162	14.4585	41.87	10.6789	48.4017	6.55253	29.8633	4.93273	51.4217	5.92452	35.3633	15.6198	39.48	6.73924	40.2817	5.68055	37.83	5.8029	42.6575
MCV fl	41.75	1.58114	51.25	1.23828	44.8333	1.83485	47	2.12132	60.8333	2.31661	52.1667	2.13698	53.8333	0.752773	55.6667	2.06559	41.8333	1.47196	47.5	4.23084	49.6667	0.816497	48.25	2.5	50.5	2.07364	56	1.41421	50.1429	0.899735	43.2	2.16795	54.6667	2.65832	51.6667	0.816497	43.5	2.25832	50.3333	4.17931	50.8333	3.0605	40.5714	0.534522	51.8333	1.60208	39	0.816497	45.75
MCH pg	13.525	0.589794	14.3562	0.638716	12.3333	0.287518	13.14	0.642651	16.75	1.40677	14.0167	0.79854	14.25	2.04524	15.05	0.814248	13.5667	0.504645	13.7	0.473286	13.8167	0.91086	11.225	4.22009	13.9167	0.499667	16.1	0.282843	14.2429	0.562308	14.46	1.42583	14.8	0.925203	14.0833	0.511534	12.8667	0.388158	14.55	0.187083	13.2833	1.11609	13.4714	0.298408	12.9167	1.51976	12.6	0.469042	13.8
MCHC g/dl	32.625	2.06726	28.0125	1.19826	27.5833	1.03037	28.08	1.54175	27.4667	1.78176	26.85	1.03682	26.5833	3.82487	27.0167	1.77022	32.6333	1.51614	29.05	2.97372	27.9167	1.65821	23.425	9.11386	27.5	0.509902	28.85	1.20208	28.4	1.13284	33.36	2.96867	27.2667	2.79261	27.3333	1.17075	29.6833	2.00939	29.1833	2.56236	26.2833	3.27867	33.2714	0.986094	24.8667	2.9125	32.25	0.704746	30.075
RDWs fl	29.7875	0.877395	36.5312	1.61192	34.8833	1.8883	38.44	2.0647	42.0667	2.90907	35.6833	2.53331	35.9333	0.964711	42.9833	1.78932	30.3333	1.13255	34.5	2.45112	37.8833	1.38046	38.1	3.96737	38.55	0.941807	42.2	0	36.7143	2.67422	30.16	0.882043	36.45	1.86628	40.35	0.794355	30.8667	1.05956	38.4	5.82512	38.4167	2.37774	28.5429	1.34146	40.5	1.12783	31.625	1.8554	34.2
RDWc %	18.2625	0.658868	18.0312	0.882964	19.6333	0.542832	20.56	1.08995	18.1333	0.962635	17.5333	1.24043	17.4833	0.73598	18.8167	0.796032	18.3	0.525357	18.35	0.408656	19.8667	1.44453	19.6	1.27541	18.6667	0.44572	18.5	0.424264	19.1286	1.57873	17.24	1.20333	16.7167	0.679461	19.2833	0.421505	17.5833	0.248328	20.1167	1.47162	18.9167	1.03037	18.0286	0.39036	19.7667	0.436654	20.225	0.805709	18.925
PLT 10^9/l	105.875	131.978	408.312	187.631	514.333	91.2462	378.4	258.522	141.5	75.6935	299.833	151.976	228.667	195.483	343	156.456	228.833	127.08	319.667	108.714	178.5	111.604	320.5	217.183	364.5	210.339	610.5	127.986	306.143	179.418	478	281.887	233.667	119.789	321.333	135.761	151.833	84.1817	378.5	121.962	297	204.443	421.571	81.2093	210.667	112.875	236	123.623	78.25
PCT %	0.07125	0.0918753	0.368125	0.187802	0.338333	0.0762671	0.222	0.154337	0.123333	0.0739369	0.235	0.12973	0.185	0.160842	0.238333	0.108336	0.155	0.0878066	0.206667	0.0744759	0.116667	0.0694742	0.195	0.143411	0.243333	0.143341	0.42	0.113137	0.201429	0.120614	0.334	0.207196	0.166667	0.0799166	0.231667	0.10553	0.1	0.0544059	0.241667	0.0881854	0.193333	0.133217	0.271429	0.0566947	0.125	0.0700714	0.155	0.0818535	0.0525
MPV fl	6.7875	0.977515	8.6375	1.01579	6.56667	0.628225	6.58	1.8913	8.5	0.848528	7.71667	0.621021	7.8	0.63561	7.03333	0.355903	6.76667	0.488535	6.46667	0.196638	6.48333	0.376386	5.95	0.472582	6.7	0.521536	6.8	0.424264	6.81429	0.549025	7.1	0.758288	7.08333	0.116905	7.08333	0.65549	6.56667	0.388158	6.31667	0.499667	6.51667	0.376386	6.4	0.428174	5.9	0.209762	6.775	0.189297	6.65
PDWs fl	8.8	1.61688	15.65	3.23254	8.83333	2.45574	8.14	3.23311	14.4333	3.39509	12.2333	2.75148	11.1833	2.92467	8.58333	0.584523	9.78333	1.92916	8.38333	1.12679	9.38333	2.27896	6.675	0.471699	9.15	1.78746	7.8	0.989949	8.27143	0.453557	11.06	2.8728	9.18333	0.813429	10.8	2.83125	9.65	1.19122	7.71667	1.0496	8.7	1.13314	9.22857	2.23511	6.9	0.451664	10.1	0	9.7
PDWc %	30.4125	2.62811	38.8563	2.78926	31.5667	3.2666	29.72	3.56609	37.55	3.35842	35.95	3.0138	33.2333	3.1728	31.55	0.891628	32.85	2.68905	31.1667	1.77726	32.4	2.94415	28.125	0.991211	30.95	2.64329	30.2	1.69706	29.7429	1.69986	34.3	3.45181	32.5	1.20499	34.2333	3.33387	31.8333	1.75461	29.1167	2.16556	31.5	1.72279	31.8143	2.53668	28.6167	0.806019	33.8	0	32.4
[truncated: 19 more columns]
