# Supplementary material for: Genetic background influences survival of infections with Salmonella enterica serovar Typhimurium in the Collaborative Cross
Source: PLoS Genet. 2022 Apr 13;18(4):e1010075. doi: 10.1371/journal.pgen.1010075 (PMC9067680; doi:10.1371/journal.pgen.1010075)
Supplement: S6 Table — Mean and standard deviation are shown for 28 CC strains as well as two controls (B6 and CBA). See excel sheet. (XLSX) [file pgen.1010075.s018.xlsx]

## Sheet: uninfected
	B6		CBA		CC001		CC002		CC003		CC005		CC006		CC011		CC013		CC015		CC017		CC019		CC023		CC024		CC025		CC027		CC032		CC036		CC037		CC038		CC041		CC042		CC043		CC051		CC053
Cytokine	Mean	SD	Mean	SD	Mean	SD	Mean	SD	Mean	SD	Mean	SD	Mean	SD	Mean	SD	Mean	SD	Mean	SD	Mean	SD	Mean	SD	Mean	SD	Mean	SD	Mean	SD	Mean	SD	Mean	SD	Mean	SD	Mean	SD	Mean	SD	Mean	SD	Mean	SD	Mean	SD	Mean	SD	Mean
ENA-78(LIX)	421.075	511.405	137.91	2.98399	351.383	365.783	219.182	199.416	152.855	70.3432	181.52	64.1178	1019.39	1198.93	147.281	50.3589	374.028	198.46	91.09	52.1757	230.13	0	377.247	212.02	61.9817	33.3076	135.335	82.1642	444.801	543.628	231.52	88.2892	362.467	358.542	1701.29	1759.62	827.474	1677.03	114.942	87.7634	245.298	173.324	237.037	91.8252	224.67	102.037	590.362	408.326	250.565
Eotaxin	925.622	392.345	686.59	96.011	743.145	194.458	868.768	419.279	1458.24	623.981	1527.78	811.187	997.52	104.576	691.95	324.291	1748.14	447.426	993.4	298.344	1024.54	0	1208.41	628.768	493.502	173.3	905.437	406.82	1114.98	411.901	821.912	225.736	1539.17	896.399	5561.13	4431.76	2659.3	2721.91	1323.87	212.737	1078.92	327.364	991.447	345.702	1056.28	300.908	1073.04	499.623	901.853
G-CSF/CSF-3	16.6125	8.32417	14.3	20.2233	22.105	12.9103	8.12167	7.97994	28.39	18.9632	18.5933	7.36499	8.85833	4.10469	11.7229	12.4884	19.6717	10.1849	18.0283	19.0821	7.92	0	28.4117	25.5848	31.33	24.4783	16.72	12.0478	30.92	24.8675	12.5983	6.74033	9.39	8.80453	30.578	21.5819	14.3029	13.1614	16.4117	7.93696	42.785	66.9131	15.595	11.2509	26.795	21.0904	1.57167	2.98305	34.0467
GM-CSF	0	0	0.36	0.509117	0.02	0.0489898	0.303333	0.743012	0	0	0	0	0	0	0	0	0	0	0	0	0	0	0.99	1.99205	0	0	0	0	0.64875	1.10648	0	0	0	0	33.892	51.4984	3.89714	9.59884	0.02	0.0489898	1.95333	4.78467	0	0	0.925	1.46054	0	0	0
Gro-alpha/KC	11.835	3.70693	24.71	9.98435	15.2583	10.1477	12.9783	6.28367	18.0833	13.4059	14.9667	0.72232	10.335	5.67496	17.4929	9.03434	19.93	10.1078	9.95833	7.11554	1.87	0	35.3967	22.7863	11.715	2.31429	23.845	17.0394	43.5625	28.9715	4.02	2.32564	19.46	30.0003	93.204	125.151	28.9314	38.4793	4.73167	4.27463	28.2783	45.7692	26.4817	8.75678	18.5117	11.2406	31.2917	11.9734	9.07167
IFN-alpha	0	0	0	0	0	0	0	0	0	0	0	0	0	0	0	0	0	0	0	0	0	0	0	0	0	0	0	0	0	0	0	0	0	0	7.278	16.2741	0.76	2.01077	0	0	0	0	0	0	0	0	0	0	0
IFN-gamma	1.5325	0.699923	2.815	2.70822	1.84	1.10223	1.20167	1.11345	2.43833	1.73299	1.12	0.631664	2.015	1.24246	0.784286	0.818695	30.1317	30.1619	0.92	1.37534	0	0	2.73	1.4622	2.095	1.03666	21.2233	12.5263	2.9975	1.88783	1.145	2.05182	8.81333	11.5976	4.554	5.41887	5.68	6.33439	0.581667	0.521437	851.192	2082.12	1.08167	1.03324	4.495	2.96427	4.04833	3.25995	1.75667
IL-1alpha	2.845	0.971271	1.53	2.16375	4.72667	3.43395	2.81333	3.22166	3.625	1.65148	2.40667	0.963258	0.378333	0.926724	0.851429	1.51077	3.99833	1.58638	1.08833	1.29874	2.27	0	7.79333	5.55472	0.581667	0.690345	1.50667	1.432	11.7238	8.82814	0.766667	0.955775	0.736667	1.27594	8.478	5.47265	2.29143	2.83809	3.32	2.13743	4.16	6.84631	2.66167	3.27336	1.47	1.01153	1.135	2.58916	3.14333
IL-1beta	0.6325	0.234716	1.025	0.657609	1.75333	1.27813	0.995	1.02248	2.33667	1.49071	1.92667	0.350466	1.21667	0.321165	0.244286	0.332509	2.54667	1.15363	0.398333	0.588877	1.4	0	3.39167	2.83923	1.50667	0.902168	2.725	0.603614	1.54875	1.02114	0.665	0.29433	3.38	2.74971	12.642	13.5744	3.21	3.12019	0.735	0.558883	4.68833	7.35695	1.76333	0.829329	2.25333	1.38204	0.488333	0.593074	2.40167
IL-10	0	0	12.34	17.4514	0	0	0	0	0	0	0	0	0	0	1.08	2.85741	0.453333	1.11044	0	0	0	0	8.18833	20.0572	0	0	0	0	8.39875	18.0238	0	0	0	0	52.512	73.7874	0	0	0	0	15.6983	38.4529	0	0	1.95667	4.79283	2.30833	5.65424	0
IL-12p70	0.95	1.9	2.035	1.06773	0.288333	0.70627	0.0983333	0.151581	0	0	0.35	0.857321	0.693333	0.645931	1.25714	3.20332	1.38333	1.9719	0	0	0	0	0.796667	1.95143	0	0	0	0	2.09125	4.05268	0.123333	0.138371	6.80333	9.42391	0.12	0.268328	0	0	0.453333	0.912023	1.34333	2.77397	0.48	1.17576	1.69167	1.81533	4.015	2.41983	0
IL-13	0	0	0	0	0.025	0.0612372	0.285	0.698105	0	0	0	0	0	0	0	0	3.415	3.98101	0	0	0	0	0	0	0	0	0	0	0.71	1.16058	0	0	0	0	25.658	41.9879	2.67857	6.51512	0	0	1.61	2.56835	0	0	0	0	0	0	0
IL-15/IL-15R	0	0	3.265	4.61741	1.26167	2.12914	1.06667	2.05066	1.02	1.01313	0.108333	0.265361	1.01333	1.24431	0	0	3.13833	5.53715	0	0	0	0	2.50833	5.88356	0	0	0	0	2.3125	4.21439	0	0	0.06	0.103923	4.84	10.8226	1.53429	3.46103	0	0	11.7217	28.7121	1.005	2.02812	0.311667	0.575445	0.486667	1.19209	0
IL-17A	0	0	0	0	1.35	3.28238	3.52667	3.94277	5.485	4.29073	6.995	0.915898	3.795	2.34905	0	0	3.67667	4.30302	0	0	3.05	0	1.51167	2.34658	4.01	1.73894	4.30333	1.50394	0.51125	1.05098	0	0	26.8967	38.8674	44.028	50.5532	15.5357	22.2508	0	0	3.93667	6.67595	1.49833	1.85324	3.25667	4.03771	0	0	4.21167
IL-18	206.345	78.8797	137.875	91.2946	410.413	405.536	318.248	373.886	899.052	591.962	919.917	183.007	803.345	69.5666	89.6486	71.7834	918.077	482.23	128.492	72.2424	571.56	0	497.437	292.46	569.307	112.792	834.173	134.563	348.433	187.236	168.747	63.0413	1511.64	1287.08	3772.56	2947.87	1706.16	2207.05	178.762	37.9583	1120.3	1434.26	493.062	287.084	613.25	505.288	84.4	45.0663	794.612
IL-2	0	0	0	0	0.376667	0.922641	0	0	1.24333	1.62804	0	0	0	0	0	0	0	0	0	0	0	0	0.943333	2.31069	0	0	0	0	0	0	0	0	1.45333	2.51725	0	0	0.424286	1.12255	0	0	0.728333	1.78405	0.358333	0.839152	0.241667	0.59196	5.07333	12.4271	0.0666667
IL-22	12.545	6.94799	41.26	34.5351	19.42	23.3303	23.2533	19.2714	78.4917	67.6895	29.0667	21.7633	19.9933	6.47057	10.5486	11.311	36.8183	21.608	15.17	15.2002	24.9	0	28.695	21.7751	20.0267	9.95161	31.1583	21.6442	33.195	28.9	7.87833	3.74342	141.343	116.987	311.632	307.44	71.2186	108.856	11.2167	7.94669	75.145	148.853	19.3433	8.49979	21.6383	17.3158	16.4367	25.4003	23.7717
IL-23	10.55	7.43685	13.47	19.0495	26.8233	35.0616	31.1267	25.4554	52.4367	61.2864	22.1333	14.0987	7.45	11.4985	5.92	8.67889	27.5367	16.1737	14.2283	27.8079	27.06	0	64.455	86.1281	31.5667	14.5188	18.1467	9.04107	46.235	69.4734	0	0	40.5467	49.8598	51.256	55.0333	29.0657	35.544	19.6183	18.478	20.5133	28.4843	21.9817	14.8044	23.595	25.2937	3.55	8.69569	49.355
IL-27	12.9325	7.25228	10.96	7.89131	8.945	5.58007	7.59333	6.98381	7.88	5.19173	0.593333	1.45336	12.0633	17.8323	4.98286	6.05894	12.2267	7.51222	8.29333	5.91742	2.87	0	25.8333	30.8712	7.55	1.78193	4.325	2.63431	27.6962	28.7479	5.02167	3.55644	5.25667	4.12065	10.7	10.6811	7.26286	4.57023	15.0317	7.98504	14.2617	11.08	11.085	11.6528	13.8467	13.1849	19.7467	28.6446	8.62167
IL-28	22.675	31.9803	0	0	71.0267	73.5298	50.595	57.7466	121.052	68.2327	120.65	37.1725	62.9233	28.4567	7.86857	13.8547	46.685	24.8827	25.58	37.4493	107.74	0	90.0033	117.938	86.43	68.2428	63.2867	48.6419	109.38	83.4726	13.2067	14.8013	88.9033	8.70644	208.36	274.091	37.9029	43.0172	60.6933	49.5135	49.6433	62.9419	59.1417	34.9308	50.2567	50.8289	0	0	154.135
IL-3	3.76	0.806763	0	0	4.97667	2.52201	1.88667	2.13395	4.475	2.08397	0.875	0.566065	0.793333	0.311876	2.38714	3.08539	3.25	1.53835	3.79167	4.08634	0.95	0	7.575	9.63487	3.24667	2.80536	1.56	1.16749	7.65375	6.93146	1.65833	0.986071	0.73	0.767398	2.954	1.96683	1.75286	1.60168	4.60333	2.40753	3.865	2.99387	3.73667	3.34386	4.655	5.0076	0	0	5.8
IL-31	1.0775	1.80703	0	0	3.44333	5.26538	4.24333	4.70536	2.60167	4.27243	0	0	0	0	2.38143	2.57475	4.34167	4.40935	0.208333	0.51031	0	0	11.0767	20.6061	0	0	0	0	9.4	7.95919	0	0	0	0	14.71	32.8926	0.824286	1.49958	2.45333	3.74331	3.735	7.1795	3.27	2.86913	6.67167	8.29516	0	0	0
IL-4	0.02	0.04	2.86	0.749533	0.986667	1.20399	1.00833	0.41552	0.868333	0.48635	0.493333	0.180629	0.108333	0.17046	0.531429	0.3643	2.18667	1.8402	0.163333	0.400083	0	0	1.76667	1.22335	0.3	0.344558	0.653333	0.139809	1.85625	1.77506	0.208333	0.382644	1.78	3.08305	4.006	5.58504	0.918571	0.780201	0.28	0.442719	0.638333	0.921421	1.12	0.733676	0.611667	0.422252	3.63833	1.13484	0.333333
IL-5	8.715	4.82448	8.11	6.40639	15.0483	19.2629	23.8517	21.2579	6.84333	5.57187	5.00667	4.01045	2.05333	1.47493	24.2257	13.1201	6.95833	4.59439	8.88	12.642	2.52	0	27.0233	14.7432	1.39667	1.97687	11.2267	13.009	7.6725	4.75552	8.65	9.53412	1.00333	1.6181	17.488	22.9016	9.42857	10.3737	4.27833	1.66616	27.3833	21.7461	6.14	3.32566	6.76167	4.77396	11.8517	9.84695	4.37
IL-6	0	0	67.675	95.7069	7.74667	18.9754	3.49333	3.88032	5.955	4.94326	14.1083	10.7224	3.36333	2.12072	3.37714	3.95744	3.36667	3.98224	0	0	2.26	0	5.72167	6.99619	2.08833	1.25832	8.25667	2.87927	10.2425	14.2532	0	0	17.05	17.8586	75.566	112.736	15.3243	23.5313	0	0	433.987	1060.29	2.02667	2.70628	14.0783	16.067	13.75	16.0968	5.08167
IL-9	63	59.5632	13.54	19.1485	89.4733	55.2146	20.55	43.9377	42.725	26.7566	0	0	94.9683	39.2383	17.8214	18.1878	106.763	79.3491	34.6133	35.8358	1.25	0	114.238	59.4679	4.09	7.27126	2.86833	5.82498	148.757	90.8171	47.2067	26.5359	38.3833	58.103	419.814	401.543	138.687	242.868	38.9667	25.5766	122.815	128.703	72.9217	57.3714	84.9	26.4391	6.65167	14.0003	45.1617
IP-10	21.8175	17.8578	54.37	9.2631	34.0167	30.2952	18.66	20.0274	30.565	16.5478	18.715	5.92313	55.795	29.9262	17.5757	13.6273	198.243	95.6119	7.72167	7.85534	13.62	0	35.685	13.1617	11.71	10.1081	20.2083	21.8435	235.243	243.509	17.0817	15.8213	62.2967	82.8355	585.198	750.959	151.341	273.557	15.8283	11.11	130.055	206.337	40.6817	24.3566	32.015	16.4036	67.8583	19.1729	20.9
LIF	5.595	4.07541	15.765	3.24562	8.01667	6.18411	7.37833	5.49166	9.15	10.2708	2.04833	5.01737	1.27667	1.97926	3.35429	3.80898	6.58667	7.57979	4.56333	4.56118	0	0	11.9283	11.112	0.123333	0.302104	0.308333	0.480684	16.4337	7.27296	3.535	5.15627	0	0	2.954	6.60534	1.98571	2.13041	10.5083	9.48593	5.2	3.70294	5.535	6.65451	5.545	5.86245	14.185	3.48282	3.31833
MCP-1	62.6075	57.3846	85.24	14.6513	73.7067	55.7504	14.94	13.8874	11.0183	26.9893	0	0	3.34667	8.19763	57.2814	69.2169	80.6267	86.5373	57.8233	58.1922	0	0	5.99833	14.6929	0.825	2.02083	19.5683	22.9953	426.142	487.977	15.3667	12.587	1.72333	2.9849	474.182	959.855	35.9943	70.394	16.6683	25.8257	50.3467	101.593	56.1717	45.5423	4.38833	7.75664	23.9483	13.947	8.30333
MCP-3	133.067	86.3076	101.125	42.9567	171.887	78.6185	83.22	45.7331	232.775	120.483	232.155	200.211	148.6	22.6418	103.487	43.998	314.44	58.5751	146.9	108.347	98.73	0	140.97	92.7631	82.8933	44.6676	247.247	201.404	311.011	209.796	67.0983	19.9196	99.71	33.24	535.992	474.712	232.079	237.46	62.375	12.5086	329.438	387.831	112.02	45.1401	157.783	88.9312	92.1517	40.7367	105.458
M-CSF	0	0	0	0	0.0816667	0.200042	0	0	0	0	0	0	0	0	0	0	0.11	0.172279	0	0	0	0	0.00166667	0.00408248	0	0	0	0	0.2825	0.506465	0	0	0	0	0.278	0.394233	0.00142857	0.00377964	0	0	0.125	0.273331	0	0	0.00333333	0.00816497	0	0	0
MIP-1alpha	0	0	0.15	0.212132	0.106667	0.224381	0.09	0.220454	0.205	0.280696	0.01	0.0244949	1.34667	1.41269	0	0	0.818333	0.544405	0	0	0	0	0.0566667	0.138804	0	0	0.0266667	0.0653197	0.67	1.06561	0	0	1.03	1.78401	9.25	13.213	0.351429	0.869625	0	0	0.871667	1.67408	0.235	0.57563	0.193333	0.275947	0.415	0.820091	0.121667
MIP-1beta	2.7975	1.6051	1.655	2.18496	2.24833	1.1656	1.30833	1.47914	2.84667	1.21766	1.03833	1.18916	2.88	0.466262	0.802857	1.02239	4.96333	0.834162	1.12167	1.06667	6.37	0	3.745	2.18114	1.97333	1.0876	7.395	3.40425	4.66625	1.7712	1.77	1.20143	13.1833	7.65288	17.012	14.2939	5.96	7.12167	5.11167	0.418828	5.34667	7.86254	3.19	1.1012	4.26167	1.00195	4.06833	1.69181	3.06333
MIP-2	10.6375	7.66026	28.635	2.8355	13.535	9.85581	15.58	6.28473	11.8633	3.41754	5.655	2.44874	13.095	2.46549	15.3	16.8832	24.97	5.94365	6.37	4.03272	6.73	0	17.045	4.85562	5.32333	1.8426	9.56333	5.3277	15.305	10.3379	7.1	5.27485	18.1867	10.92	66.098	55.8997	22.8714	28.3992	3.12833	4.25857	17.8383	10.6961	14.8817	7.13604	12.105	6.2838	28.07	4.31615	8.80833
RANTES	10.7125	10.2641	68.33	30.1793	3.20167	5.33694	2.265	4.58104	25.43	16.4575	20.1633	9.89755	18.7883	6.63275	0.191429	0.506472	59.545	17.6307	0.693333	1.69831	2.45	0	11.83	10.9133	0	0	9.46667	11.5868	28.6612	37.103	2.11167	4.67249	11.3433	15.2887	172.184	199.386	17.1414	29.2494	0.3	0.734847	63.1633	120.697	12.525	9.73049	30.6617	19.5948	84.91	16.3197	9.69833
TNF-alpha	0	0	5.65	7.99031	4.23167	7.73297	3.87667	4.59242	7.54833	6.99685	8.09	3.22552	5.65833	4.66218	0.911429	2.02258	12.9283	2.58982	0	0	7.4	0	2.67167	3.43762	3.99833	3.23817	12.855	3.04867	3.62875	4.77925	0	0	6.59333	9.36272	52.264	76.1903	15.4957	19.2391	0	0	95.355	222.561	3.63333	3.43918	6.74333	7.96705	0.843333	2.06574	8.81167
[truncated: 11 more columns]

## Sheet: 1 week-uninfected
	B6		CBA		CC001		CC002		CC003		CC005		CC006		CC011		CC013		CC015		CC017		CC019		CC023		CC024		CC025		CC027		CC032		CC036		CC037		CC038		CC041		CC042		CC043		CC051		CC053
Cytokine	Mean	SD	Mean	SD	Mean	SD	Mean	SD	Mean	SD	Mean	SD	Mean	SD	Mean	SD	Mean	SD	Mean	SD	Mean	SD	Mean	SD	Mean	SD	Mean	SD	Mean	SD	Mean	SD	Mean	SD	Mean	SD	Mean	SD	Mean	SD	Mean	SD	Mean	SD	Mean	SD	Mean	SD	Mean
ENA-78(LIX)	430.142	1155.8	1873.59	5870.89	4727.26	3710.91	169.932	721.165	-27.6917	27.6038	-53.18	35.6527	-564.344	309.023	304.984	863.113	-166.301	169.026	283.358	575.28	128.988	662.112	-210.575	71.8684	-29.2317	1.7112	-31.8579	61.3766	-58.1711	361.594	-120.612	40.116	-222.249	110.761	942.507	3331.91	1519.7	3858.86	-40.115	28.5319	-146.8	65.2253	680.532	1015.59	1083.58	764.474	2198.5	5859.96	-98.5433
Eotaxin	-202.479	466.447	61.4144	286.377	-566.58	53.3092	-435.422	146.624	-876.418	125.285	-459.137	303.559	-241.027	267.65	-208.398	368.323	-934.736	276.798	-518.422	380.151	-180.698	438.394	-295.467	599.594	11.1583	111.086	-467.064	252.299	-687.607	147.22	-330.165	175.396	-823.982	337.648	-4735.38	450.88	-1861.97	417.553	-382.466	219.156	-282.44	138.705	1484.79	1330.17	-735.529	106.782	-470.679	439.227	-40.1797
G-CSF/CSF-3	841.194	1120.1	294.884	831.155	510.663	620.172	63.8943	115.452	62.805	46.895	182.093	250.464	47.7967	63.506	280.232	345.665	171.153	79.7315	25.2067	25.2344	91.9133	66.9409	48.1517	31.431	-22.7	12.2047	37.9686	65.987	130.706	206.045	193.433	173.89	38.7283	30.5838	219.132	297.958	756.13	1280.53	39.93	18.3741	1.83667	37.3879	3426.97	1858.76	772.445	1457.9	68.23	105.004	67.6867
GM-CSF	8.215	9.435	1.83875	3.12907	1.26833	1.52245	-0.30333	0	1.91333	3.1334	2.32833	3.0862	2.28167	4.03139	0.366667	0.898146	4.55167	4.30524	0	0	0	0	2.54	3.48778	0	0	0.198571	0.525371	8.66925	20.3914	9.87333	6.44345	2.60167	4.03862	-30.54	1.99371	-1.19857	5.46593	1.34	2.1808	-0.606664	3.29864	130.455	107.815	0.413	2.99186	0	0	0.0483333
Gro-alpha/KC	505.613	705.511	31.735	39.5194	4.93668	20.8278	12.5517	21.7591	18.3383	24.67	27.8783	15.4089	75.1867	53.064	11.1271	29.8633	103.067	77.6675	30.4117	34.6345	20.7883	26.1872	37.0167	56.3461	412.06	235.87	1.11357	16.3627	108.549	125.899	100.935	148.695	11.3833	34.9919	-14.07	57.8496	39.7014	40.0714	15.2433	15.2839	16.41	32.2121	11448.5	6781.19	13.3243	28.4932	-13.61	14.3557	44.6733
IFN-alpha	0	0	0	0	0	0	0	0	0	0	0	0	3.19167	7.81795	0	0	0	0	0	0	0	0	0	0	0	0	0	0	0	0	0	0	0	0	-7.278	0	-0.76	0	0	0	0	0	9.185	22.4986	0	0	0	0	0
IFN-gamma	682.101	780.283	654.952	896.327	68.33	66.079	112.826	135.351	1086.8	668.909	209.375	155.05	1057.5	844.183	713.734	711.564	923.478	503.502	276.06	192.284	368.932	368.029	433.148	332.454	331.08	146.633	364.41	318.133	134.333	96.347	951.127	1395.67	431.985	546.317	1040.13	907.796	477.973	498.784	183.635	159.366	-366.932	271.689	2214.21	2437.48	152.411	206.462	145.507	138.762	576.218
IL-1alpha	73.566	161.241	38.7406	91.6962	356.397	447.891	4.52867	16.4172	3.15167	4.40398	5.94167	2.39347	3.36167	5.19489	30.2452	52.5711	4.00833	4.74209	49.72	62.284	14.4417	36.1418	-3.01166	4.46966	-0.58167	0	2.47905	4.64031	-0.17579	25.8221	5.25	3.50053	4.645	2.78263	84.21	133.04	60.3572	96.6016	0.901667	2.04856	-3.66167	1.22066	122.815	74.6929	120.81	145.452	57.425	90.4629	431.967
IL-1beta	9.297	22.8709	2.65687	3.0391	-0.693331	1.15902	-0.967	0.0571839	0.694998	2.03402	0.649999	0.941567	1.18	2.85879	0.612379	1.11306	3.315	3.93332	0.0200023	0.659041	-0.495	1.08765	0.904999	2.25096	-1.01667	0.692965	-1.34643	1.61422	1.38125	5.48291	3.50333	3.79135	-1.01833	2.78961	-9.934	2.23385	0.132857	3.69921	0.72	1.64248	-2.66666	2.08182	128.147	93.9369	-1.61533	0.462731	0.051669	0.867363	-1.59
IL-10	1182.15	2122.87	12.7037	41.3037	17.905	35.2306	0	0	17.3633	29.8803	52.98	53.3035	26.635	48.775	36.4367	58.2707	92.43	87.4105	19.8317	30.8514	56.4017	117.373	72.7833	122.831	0	0	11.3443	24.7427	176.217	412.814	68.085	74.0666	12.8	19.2955	-40.316	10.466	57.7529	38.264	24.7717	30.8592	96.2234	217.505	4334.18	4397.98	9.67333	26.0055	17.8133	49.2878	5.655
IL-12p70	-0.154	2.59159	1.20562	3.28088	-0.28833	0	-0.09833	0	1.925	1.63449	-0.35	0	3.85667	4.81276	-1.25714	0	-0.93833	1.02297	0	0	0.276667	0.432003	-0.79667	0	0	0	0.67	0.659419	-2.09125	0	-0.0216638	0.24903	-5.35	1.93001	-0.12	0	2.25429	3.84246	-0.45333	0	-1.07	0.669526	76.785	63.5341	-1.69167	0	-4.015	0	0
IL-13	0.411	0.984131	0.38	1.13581	-0.025	0	-0.285	0	0	0	0	0	2.02	3.41572	0	0	-0.0866667	3.69232	0	0	0	0	0	0	0	0	0	0	0.164	1.95432	0	0	0	0	-25.632	0.0581378	-1.95571	1.9125	0	0	-1.61	0	32.14	22.3448	0	0	0	0	0
IL-15/IL-15R	109.296	90.8003	35.0156	46.5497	99.5066	136.231	-0.640669	0.952566	35.5183	28.4515	21.3967	10.6497	47.1317	52.9663	44.27	47.5941	38.4233	20.4932	10.8733	14.0976	10.7817	7.6691	14.345	19.3401	2.075	2.93449	12.4457	13.9946	49.3755	115.578	28.395	21.7482	17.8433	24.604	100.794	118.326	25.79	22.2469	4.255	3.71492	12.6516	52.2103	355.467	448.601	36.4223	58.3692	5.29333	8.45341	43.5283
IL-17A	26.3035	32.7866	0.566875	1.8169	-1.22667	0.302104	-3.52667	0	-5.14167	0.688002	-6.995	0	-2.39167	3.43745	0	0	-1.72	4.05242	0.005	0.0122474	-2.15167	2.20046	2.93333	7.09397	-0.865	4.4477	-4.21047	0.245677	11.7208	8.44889	0.88	1.42211	-26.68	0.511377	-43.87	0.353299	-14.6028	2.4549	0	0	2.07167	5.22054	97.8683	144.479	-1.43667	4.06965	0	0	-2.73
IL-18	6298.52	11654.6	499.644	357.693	-248.008	147.776	-135.964	131.623	-464.479	188.57	-416.527	78.2755	-218.812	457.713	289.433	318.924	625.503	1168.5	127.852	220.909	-164	301.567	264.018	452.967	-21.8269	306.757	-529.61	190.509	663.811	1414.92	717.263	623.787	-1174.87	223.296	-3055.58	471.194	-1160.32	542.877	179.13	171.497	-321.451	835.342	31443	26092.6	-391.622	162.463	34.2967	106.279	-342.567
IL-2	0.097	0.247707	1.9125	3.21685	0.439998	1.41729	0	0	-0.511664	1.58645	0.3	0.734847	0.611667	1.49827	0	0	1.77667	2.40091	0	0	0	0	0.503335	1.43596	0	0	0	0	2.758	6.16708	0.00166667	0.00408248	-0.411664	1.73908	0.18	0.280713	0.302853	1.92384	0.925	1.6549	-0.72833	0	54.7517	105.873	-0.24167	0	-5.07333	0	-0.06667
IL-22	487.676	502.488	253.864	360.591	14.2633	35.0671	5.29868	29.8664	15.3366	58.8141	56.185	13.0349	57.2484	75.676	72.6964	95.5639	126.515	93.4373	68.9767	77.3074	27.8983	45.7297	158.162	144.397	7.18332	38.4808	62.8831	63.9688	209.669	406.825	312.06	440.63	-79.2398	43.6566	-231.198	57.8028	203.02	128.999	84.6733	64.9481	664.035	513.191	5875.24	4584.61	-6.30431	15.8759	41.31	43.0242	34.675
IL-23	29.615	42.2483	33.7987	75.9817	-7.81498	21.4463	-30.5167	1.06527	7.55164	71.474	71.7383	130.972	15.0417	37.8021	2.96833	16.1931	19.6483	47.7392	7.31668	30.9926	-11.5333	28.3252	-9.97	40.2784	-31.5667	0	5.50759	49.7192	5.499	104.229	12.79	17.0523	-17.86	34.1538	-29.97	12	39.5814	67.8763	30.0633	27.9728	-9.14331	21.9407	255.78	223.071	-15.325	8.87211	2.14667	8.92556	-35.4217
IL-27	39.015	61.3146	15.4987	22.5611	8.59833	16.136	-1.85133	3.62127	27.3583	23.4845	40.4283	9.86563	8.47167	21.8618	11.8388	24.0025	29.9033	16.2473	14.635	32.1643	26.5983	33.6495	54.7333	100.772	-4.695	1.492	22.0736	24.8281	9.58373	58.9539	22.405	24.7581	19.5017	16.0898	12.84	9.14518	22.0286	18.3581	29.48	31.6522	4.06666	20.2291	82.555	82.8143	-5.29467	2.37104	-16.5184	4.00604	14.1033
IL-28	206.947	726.139	417.358	1064.38	2859.85	4600.75	-29.143	47.9681	94.7516	169.545	28.135	140.241	-6.72663	89.0096	150.271	335.864	76.8967	109.368	8.73	64.8127	-42.4383	85.3235	-24.0733	65.3241	-86.43	0	7.3833	112.935	-28.28	153.638	38.215	41.855	32.5017	145.141	9.082	447.545	57.0971	155.845	37.6467	58.1743	-25.5733	30.2015	348.317	349.449	617.839	516.219	194.815	477.197	118.568
IL-3	0.931	17.2872	10.755	10.2828	115.05	188.729	3.88733	10.0237	12.8317	12.4261	14.4867	12.2846	2.23667	6.18112	3.14786	6.58838	6.29	7.42318	1.47166	5.90172	2.87	5.25504	-2.12	5.47179	-2.79667	0.636396	5.54	11.7706	-4.98775	5.96136	2.305	3.04833	7.35667	7.05309	11.17	22.8607	1.5	7.67605	5.95667	5.14411	-2.07833	2.90995	24.1817	17.0037	20.773	25.7911	8.86333	21.7106	4.58333
IL-31	88.574	175.036	33.8663	51.9567	458.713	564.167	-0.21133	6.90836	26.56	27.0554	20.9483	7.03498	9.815	16.5934	13.4336	28.269	14.1517	13.8856	3.755	6.98189	4.72667	6.15058	-1.55001	7.99122	4.095	5.7912	7.07429	10.4736	13.816	47.6246	11.64	6.71908	16.1433	19.3305	75.866	166.86	15.1614	23.7218	7.93	1.7919	-1.08167	4.26865	207.643	224.838	59.8863	101.386	25.69	57.9359	71.21
IL-4	2.88	4.66379	0.220625	2.32094	-0.333336	0.942671	-0.95633	0.116276	0.933335	1.57422	1.46	0.663767	2.35833	1.66156	-0.0147628	0.604274	1.87167	2.76667	0.196668	0.481039	0.79	0.793877	0.513332	2.11669	-0.3	0	0.248096	0.552612	-1.85625	0	2.33333	2.03809	-0.778333	1.23773	-0.99	2.36975	2.32571	1.76776	0.675	0.709641	-0.356664	0.474569	40.0033	50.4614	-0.61167	0	-1.83833	1.69716	0.431669
IL-5	20.1635	29.4628	1.82875	8.01721	-11.5916	3.46387	-22.8977	1.48374	7.245	7.50949	3.02333	1.41327	4.92167	5.56095	-16.934	7.41205	5.32667	5.57968	-4.65333	6.70639	1.79667	4.90877	-1.66498	24.1086	-1.39667	0	-2.78381	3.35818	6.8255	25.2234	2.595	7.05222	5.785	6.13382	-9.254	8.39283	-1.95	4.24134	4.77833	4.2296	31.0733	53.3403	104.985	76.006	-6.19367	1.27009	-6.69335	6.03926	-0.393333
IL-6	1675.5	2854.42	16.335	90.5405	29.57	34.3047	10.9147	13.6992	37.6017	43.4008	72.3067	75.9981	125.173	174.839	60.7912	49.0232	183.945	171.16	13.3333	11.4362	29.7733	30.0407	136.723	178.958	23.7717	17.3383	11.5348	24.1146	1734.99	3504.93	355.31	262.018	48.685	85.8373	74.238	135.66	101.041	92.8221	35.9017	36.9997	-10.137	841.362	37521.1	30596.6	72.7197	119.03	6.12333	34.0538	41.1083
IL-9	-2.038	80.7157	144.059	109.707	-61.7966	31.1669	-17.406	7.0302	97.12	55.0346	122.3	30.9993	-4.53331	111.35	20.8503	58.1016	63.3967	122.796	8.51836	66.9715	163.678	205.176	35.8884	129.234	24.795	40.8496	76.8888	84.3049	-119.382	41.9245	96.14	144.15	78.0117	101.995	-197.464	204.86	-77.5813	142.12	47.5683	55.6741	-102.857	30.8291	462.608	294.256	-78.412	12.8138	-0.345003	15.4481	44.46
IP-10	524.878	451.304	291.686	170.471	17.68	26.096	21.902	31.1277	120.972	81.1426	118.03	98.874	514.225	468.259	56.0926	48.9517	554.113	376.438	76.2617	54.3743	156.608	133.413	380.42	168.71	117.4	7.99031	77.8674	71.4168	328.274	333.943	284.892	307.728	87.2516	166.892	-79.6	331.334	472.163	636.75	118.73	91.4751	150.473	175.941	1658.69	995.695	71.817	110.27	132.147	165.204	170.775
LIF	69.1365	69.4126	12.4744	75.9095	26.53	43.1373	-7.37833	0	13.295	14.892	16.6567	21.1548	16.62	12.3622	-0.149288	3.7537	11.765	16.3399	-1.17166	4.61211	3.82	4.9551	13.9284	52.3447	-0.12333	0	12.176	15.9364	22.4282	59.8817	-0.788333	3.44642	7.795	8.71759	20.652	42.7774	49.0443	55.7366	-3.685	3.05499	17.55	24.8312	371.678	452.837	4.433	22.3115	-7.045	5.502	3.15167
MCP-1	3509.84	4374.65	256.164	239.119	182.887	212.462	165.988	143.653	466.337	248.372	575.795	306.252	360.203	125.808	263.14	181.61	659.057	526.288	191.095	154.477	653.29	629.238	319.658	148.036	1325.62	546.141	231.927	153.063	-71.7066	106.342	917.595	1239.01	283.943	173.82	-32.968	293.913	284.304	393.832	174.873	191.021	378.655	332.439	37327.5	25598.7	108.832	76.9003	50.8283	30.6496	455.453
MCP-3	535.576	482.196	155.169	145.367	-23.9251	90.6089	19.788	61.0133	88.1983	58.6379	105.088	98.8492	174.483	111.011	127.02	193.606	231.538	212.52	-3.83167	107.955	343.242	304.45	300.095	454.547	123.097	0.735391	-51.9968	132.548	-0.32108	209.844	423.258	393.898	97.6983	120.976	-62.858	346.193	90.6285	285.251	145.277	165.829	63.2651	137.072	2472.54	955.679	-66.9692	42.3575	55.2283	74.4512	298.918
M-CSF	0.054	0.201296	0.575	0.964773	0.449997	1.30231	0	0	0.0516667	0.126557	0	0	0.466667	0.640739	0	0	0.54	0.525585	0	0	0	0	0.0849977	0.157439	0	0	0	0	-0.2825	0	0.0333333	0.0388158	0	0	-0.212	0.104785	0.139999	0.374185	0	0	-0.125	0	6.27	7.47819	-0.00333	0	0	0	0
MIP-1alpha	41.2	101.573	1.9925	1.94142	0.0999977	0.346623	-0.09	0	-0.113333	0.224537	0.171667	0.347702	-0.54167	1.26775	0	0	3.38667	4.52253	0	0	0.386667	0.947136	0.686665	0.867933	0	0	0.0219019	0.128509	-0.67	0	1.655	1.47489	-0.643333	0.586504	-7.508	1.89924	0.86857	2.19559	0.03	0.0481664	-0.87167	0	280.158	272.235	-0.15733	0.0804984	-0.278333	0.334764	0.0883305
MIP-1beta	102.758	137.026	4.51312	1.71209	0.220001	1.99704	0.867668	1.78634	5.23167	3.01351	6.385	1.4139	0.335	2.3798	3.09047	4.65922	11.97	14.8002	2.585	4.61374	7.65	8.34887	11.4333	10.9816	3.03167	7.07814	0.423571	5.02375	21.8377	22.6388	24.72	32.8349	-1.92666	7.20724	-8.036	6.61799	0.138571	7.53604	7.07833	7.14575	3.56	16.9866	881.887	687.005	0.226331	1.88322	-0.159998	1.65114	8.24167
MIP-2	73.0335	171.798	1.46812	7.51115	-2.89	5.64806	-10.742	6.31765	3.88167	4.18212	5.78333	4.07953	11.4867	6.44446	-0.931667	8.98897	2.45167	7.8491	4.82833	9.29409	5.46	7.66258	14.3567	13.092	9.94167	8.74691	10.4167	8.07016	27.827	30.3087	12.8483	11.2694	-5.15335	8.35309	-32.068	22.0012	10.7014	8.60626	5.77	4.28229	5.025	8.51719	2484.85	2198.21	-8.817	4.11334	0.42	14.7887	8.97
RANTES	615.538	775.063	21.7069	63.6697	25.1917	34.1894	-2.265	0	4.815	19.0516	12.2217	32.2887	30.35	43.1102	8.3019	10.1072	387.998	456.16	11.975	15.2942	61.535	97.2393	63.16	62.9671	0	0	2.12762	18.2601	129.141	174.306	232.775	205.481	1.64669	20.1774	92.6	381.731	83.8943	104.841	7.345	12.2117	-12.49	62.0726	766.425	416.974	-1.19969	30.7702	-39.7617	47.3412	47.98
TNF-alpha	312.083	368.444	19.8081	29.4535	7.05	17.3671	-3.87667	0	0.0500033	15.7079	25.3133	23.8978	35.865	53.307	10.3136	18.5247	217.145	204.952	0	0	25.8717	70.4848	91.0483	52.7076	-3.99833	0	2.15357	30.272	95.1393	183.356	88.5983	57.0372	13.4417	34.2776	0.234	55.9144	58.1757	75.523	0	0	-51.225	93.0261	2077.77	2280.74	14.1207	31.1424	10.9583	18.8048	-1.115
[truncated: 11 more columns]
