# Supplementary material for: Genetic background influences survival of infections with Salmonella enterica serovar Typhimurium in the Collaborative Cross
Source: PLoS Genet. 2022 Apr 13;18(4):e1010075. doi: 10.1371/journal.pgen.1010075 (PMC9067680; doi:10.1371/journal.pgen.1010075)
Supplement: S7 Table — The differences between cytokine amounts from the serum of infected animals and the cytokine amount from uninfected animals was determined for 28 CC strains and 2 control strains (B6 and CBA). Mean and standard deviation are shown. See excel sheet. (XLSX) [file pgen.1010075.s019.xlsx]

## Sheet: uninfected
	B6		CBA		CC001		CC002		CC003		CC005		CC006		CC011		CC013		CC015		CC017		CC019		CC023		CC024		CC025		CC027		CC032		CC036		CC037		CC038		CC041		CC042		CC043		CC051		CC053
Cytokine	Mean	SD	Mean	SD	Mean	SD	Mean	SD	Mean	SD	Mean	SD	Mean	SD	Mean	SD	Mean	SD	Mean	SD	Mean	SD	Mean	SD	Mean	SD	Mean	SD	Mean	SD	Mean	SD	Mean	SD	Mean	SD	Mean	SD	Mean	SD	Mean	SD	Mean	SD	Mean	SD	Mean	SD	Mean
ENA-78(LIX)	421.075	511.405	137.91	2.98399	351.383	365.783	219.182	199.416	152.855	70.3432	181.52	64.1178	1019.39	1198.93	147.281	50.3589	374.028	198.46	91.09	52.1757	230.13	0	377.247	212.02	61.9817	33.3076	135.335	82.1642	444.801	543.628	231.52	88.2892	362.467	358.542	1701.29	1759.62	827.474	1677.03	114.942	87.7634	245.298	173.324	237.037	91.8252	224.67	102.037	590.362	408.326	250.565
Eotaxin	925.622	392.345	686.59	96.011	743.145	194.458	868.768	419.279	1458.24	623.981	1527.78	811.187	997.52	104.576	691.95	324.291	1748.14	447.426	993.4	298.344	1024.54	0	1208.41	628.768	493.502	173.3	905.437	406.82	1114.98	411.901	821.912	225.736	1539.17	896.399	5561.13	4431.76	2659.3	2721.91	1323.87	212.737	1078.92	327.364	991.447	345.702	1056.28	300.908	1073.04	499.623	901.853
G-CSF/CSF-3	16.6125	8.32417	14.3	20.2233	22.105	12.9103	8.12167	7.97994	28.39	18.9632	18.5933	7.36499	8.85833	4.10469	11.7229	12.4884	19.6717	10.1849	18.0283	19.0821	7.92	0	28.4117	25.5848	31.33	24.4783	16.72	12.0478	30.92	24.8675	12.5983	6.74033	9.39	8.80453	30.578	21.5819	14.3029	13.1614	16.4117	7.93696	42.785	66.9131	15.595	11.2509	26.795	21.0904	1.57167	2.98305	34.0467
GM-CSF	0	0	0.36	0.509117	0.02	0.0489898	0.303333	0.743012	0	0	0	0	0	0	0	0	0	0	0	0	0	0	0.99	1.99205	0	0	0	0	0.64875	1.10648	0	0	0	0	33.892	51.4984	3.89714	9.59884	0.02	0.0489898	1.95333	4.78467	0	0	0.925	1.46054	0	0	0
Gro-alpha/KC	11.835	3.70693	24.71	9.98435	15.2583	10.1477	12.9783	6.28367	18.0833	13.4059	14.9667	0.72232	10.335	5.67496	17.4929	9.03434	19.93	10.1078	9.95833	7.11554	1.87	0	35.3967	22.7863	11.715	2.31429	23.845	17.0394	43.5625	28.9715	4.02	2.32564	19.46	30.0003	93.204	125.151	28.9314	38.4793	4.73167	4.27463	28.2783	45.7692	26.4817	8.75678	18.5117	11.2406	31.2917	11.9734	9.07167
IFN-alpha	0	0	0	0	0	0	0	0	0	0	0	0	0	0	0	0	0	0	0	0	0	0	0	0	0	0	0	0	0	0	0	0	0	0	7.278	16.2741	0.76	2.01077	0	0	0	0	0	0	0	0	0	0	0
IFN-gamma	1.5325	0.699923	2.815	2.70822	1.84	1.10223	1.20167	1.11345	2.43833	1.73299	1.12	0.631664	2.015	1.24246	0.784286	0.818695	30.1317	30.1619	0.92	1.37534	0	0	2.73	1.4622	2.095	1.03666	21.2233	12.5263	2.9975	1.88783	1.145	2.05182	8.81333	11.5976	4.554	5.41887	5.68	6.33439	0.581667	0.521437	851.192	2082.12	1.08167	1.03324	4.495	2.96427	4.04833	3.25995	1.75667
IL-1alpha	2.845	0.971271	1.53	2.16375	4.72667	3.43395	2.81333	3.22166	3.625	1.65148	2.40667	0.963258	0.378333	0.926724	0.851429	1.51077	3.99833	1.58638	1.08833	1.29874	2.27	0	7.79333	5.55472	0.581667	0.690345	1.50667	1.432	11.7238	8.82814	0.766667	0.955775	0.736667	1.27594	8.478	5.47265	2.29143	2.83809	3.32	2.13743	4.16	6.84631	2.66167	3.27336	1.47	1.01153	1.135	2.58916	3.14333
IL-1beta	0.6325	0.234716	1.025	0.657609	1.75333	1.27813	0.995	1.02248	2.33667	1.49071	1.92667	0.350466	1.21667	0.321165	0.244286	0.332509	2.54667	1.15363	0.398333	0.588877	1.4	0	3.39167	2.83923	1.50667	0.902168	2.725	0.603614	1.54875	1.02114	0.665	0.29433	3.38	2.74971	12.642	13.5744	3.21	3.12019	0.735	0.558883	4.68833	7.35695	1.76333	0.829329	2.25333	1.38204	0.488333	0.593074	2.40167
IL-10	0	0	12.34	17.4514	0	0	0	0	0	0	0	0	0	0	1.08	2.85741	0.453333	1.11044	0	0	0	0	8.18833	20.0572	0	0	0	0	8.39875	18.0238	0	0	0	0	52.512	73.7874	0	0	0	0	15.6983	38.4529	0	0	1.95667	4.79283	2.30833	5.65424	0
IL-12p70	0.95	1.9	2.035	1.06773	0.288333	0.70627	0.0983333	0.151581	0	0	0.35	0.857321	0.693333	0.645931	1.25714	3.20332	1.38333	1.9719	0	0	0	0	0.796667	1.95143	0	0	0	0	2.09125	4.05268	0.123333	0.138371	6.80333	9.42391	0.12	0.268328	0	0	0.453333	0.912023	1.34333	2.77397	0.48	1.17576	1.69167	1.81533	4.015	2.41983	0
IL-13	0	0	0	0	0.025	0.0612372	0.285	0.698105	0	0	0	0	0	0	0	0	3.415	3.98101	0	0	0	0	0	0	0	0	0	0	0.71	1.16058	0	0	0	0	25.658	41.9879	2.67857	6.51512	0	0	1.61	2.56835	0	0	0	0	0	0	0
IL-15/IL-15R	0	0	3.265	4.61741	1.26167	2.12914	1.06667	2.05066	1.02	1.01313	0.108333	0.265361	1.01333	1.24431	0	0	3.13833	5.53715	0	0	0	0	2.50833	5.88356	0	0	0	0	2.3125	4.21439	0	0	0.06	0.103923	4.84	10.8226	1.53429	3.46103	0	0	11.7217	28.7121	1.005	2.02812	0.311667	0.575445	0.486667	1.19209	0
IL-17A	0	0	0	0	1.35	3.28238	3.52667	3.94277	5.485	4.29073	6.995	0.915898	3.795	2.34905	0	0	3.67667	4.30302	0	0	3.05	0	1.51167	2.34658	4.01	1.73894	4.30333	1.50394	0.51125	1.05098	0	0	26.8967	38.8674	44.028	50.5532	15.5357	22.2508	0	0	3.93667	6.67595	1.49833	1.85324	3.25667	4.03771	0	0	4.21167
IL-18	206.345	78.8797	137.875	91.2946	410.413	405.536	318.248	373.886	899.052	591.962	919.917	183.007	803.345	69.5666	89.6486	71.7834	918.077	482.23	128.492	72.2424	571.56	0	497.437	292.46	569.307	112.792	834.173	134.563	348.433	187.236	168.747	63.0413	1511.64	1287.08	3772.56	2947.87	1706.16	2207.05	178.762	37.9583	1120.3	1434.26	493.062	287.084	613.25	505.288	84.4	45.0663	794.612
IL-2	0	0	0	0	0.376667	0.922641	0	0	1.24333	1.62804	0	0	0	0	0	0	0	0	0	0	0	0	0.943333	2.31069	0	0	0	0	0	0	0	0	1.45333	2.51725	0	0	0.424286	1.12255	0	0	0.728333	1.78405	0.358333	0.839152	0.241667	0.59196	5.07333	12.4271	0.0666667
IL-22	12.545	6.94799	41.26	34.5351	19.42	23.3303	23.2533	19.2714	78.4917	67.6895	29.0667	21.7633	19.9933	6.47057	10.5486	11.311	36.8183	21.608	15.17	15.2002	24.9	0	28.695	21.7751	20.0267	9.95161	31.1583	21.6442	33.195	28.9	7.87833	3.74342	141.343	116.987	311.632	307.44	71.2186	108.856	11.2167	7.94669	75.145	148.853	19.3433	8.49979	21.6383	17.3158	16.4367	25.4003	23.7717
IL-23	10.55	7.43685	13.47	19.0495	26.8233	35.0616	31.1267	25.4554	52.4367	61.2864	22.1333	14.0987	7.45	11.4985	5.92	8.67889	27.5367	16.1737	14.2283	27.8079	27.06	0	64.455	86.1281	31.5667	14.5188	18.1467	9.04107	46.235	69.4734	0	0	40.5467	49.8598	51.256	55.0333	29.0657	35.544	19.6183	18.478	20.5133	28.4843	21.9817	14.8044	23.595	25.2937	3.55	8.69569	49.355
IL-27	12.9325	7.25228	10.96	7.89131	8.945	5.58007	7.59333	6.98381	7.88	5.19173	0.593333	1.45336	12.0633	17.8323	4.98286	6.05894	12.2267	7.51222	8.29333	5.91742	2.87	0	25.8333	30.8712	7.55	1.78193	4.325	2.63431	27.6962	28.7479	5.02167	3.55644	5.25667	4.12065	10.7	10.6811	7.26286	4.57023	15.0317	7.98504	14.2617	11.08	11.085	11.6528	13.8467	13.1849	19.7467	28.6446	8.62167
IL-28	22.675	31.9803	0	0	71.0267	73.5298	50.595	57.7466	121.052	68.2327	120.65	37.1725	62.9233	28.4567	7.86857	13.8547	46.685	24.8827	25.58	37.4493	107.74	0	90.0033	117.938	86.43	68.2428	63.2867	48.6419	109.38	83.4726	13.2067	14.8013	88.9033	8.70644	208.36	274.091	37.9029	43.0172	60.6933	49.5135	49.6433	62.9419	59.1417	34.9308	50.2567	50.8289	0	0	154.135
IL-3	3.76	0.806763	0	0	4.97667	2.52201	1.88667	2.13395	4.475	2.08397	0.875	0.566065	0.793333	0.311876	2.38714	3.08539	3.25	1.53835	3.79167	4.08634	0.95	0	7.575	9.63487	3.24667	2.80536	1.56	1.16749	7.65375	6.93146	1.65833	0.986071	0.73	0.767398	2.954	1.96683	1.75286	1.60168	4.60333	2.40753	3.865	2.99387	3.73667	3.34386	4.655	5.0076	0	0	5.8
IL-31	1.0775	1.80703	0	0	3.44333	5.26538	4.24333	4.70536	2.60167	4.27243	0	0	0	0	2.38143	2.57475	4.34167	4.40935	0.208333	0.51031	0	0	11.0767	20.6061	0	0	0	0	9.4	7.95919	0	0	0	0	14.71	32.8926	0.824286	1.49958	2.45333	3.74331	3.735	7.1795	3.27	2.86913	6.67167	8.29516	0	0	0
IL-4	0.02	0.04	2.86	0.749533	0.986667	1.20399	1.00833	0.41552	0.868333	0.48635	0.493333	0.180629	0.108333	0.17046	0.531429	0.3643	2.18667	1.8402	0.163333	0.400083	0	0	1.76667	1.22335	0.3	0.344558	0.653333	0.139809	1.85625	1.77506	0.208333	0.382644	1.78	3.08305	4.006	5.58504	0.918571	0.780201	0.28	0.442719	0.638333	0.921421	1.12	0.733676	0.611667	0.422252	3.63833	1.13484	0.333333
IL-5	8.715	4.82448	8.11	6.40639	15.0483	19.2629	23.8517	21.2579	6.84333	5.57187	5.00667	4.01045	2.05333	1.47493	24.2257	13.1201	6.95833	4.59439	8.88	12.642	2.52	0	27.0233	14.7432	1.39667	1.97687	11.2267	13.009	7.6725	4.75552	8.65	9.53412	1.00333	1.6181	17.488	22.9016	9.42857	10.3737	4.27833	1.66616	27.3833	21.7461	6.14	3.32566	6.76167	4.77396	11.8517	9.84695	4.37
IL-6	0	0	67.675	95.7069	7.74667	18.9754	3.49333	3.88032	5.955	4.94326	14.1083	10.7224	3.36333	2.12072	3.37714	3.95744	3.36667	3.98224	0	0	2.26	0	5.72167	6.99619	2.08833	1.25832	8.25667	2.87927	10.2425	14.2532	0	0	17.05	17.8586	75.566	112.736	15.3243	23.5313	0	0	433.987	1060.29	2.02667	2.70628	14.0783	16.067	13.75	16.0968	5.08167
IL-9	63	59.5632	13.54	19.1485	89.4733	55.2146	20.55	43.9377	42.725	26.7566	0	0	94.9683	39.2383	17.8214	18.1878	106.763	79.3491	34.6133	35.8358	1.25	0	114.238	59.4679	4.09	7.27126	2.86833	5.82498	148.757	90.8171	47.2067	26.5359	38.3833	58.103	419.814	401.543	138.687	242.868	38.9667	25.5766	122.815	128.703	72.9217	57.3714	84.9	26.4391	6.65167	14.0003	45.1617
IP-10	21.8175	17.8578	54.37	9.2631	34.0167	30.2952	18.66	20.0274	30.565	16.5478	18.715	5.92313	55.795	29.9262	17.5757	13.6273	198.243	95.6119	7.72167	7.85534	13.62	0	35.685	13.1617	11.71	10.1081	20.2083	21.8435	235.243	243.509	17.0817	15.8213	62.2967	82.8355	585.198	750.959	151.341	273.557	15.8283	11.11	130.055	206.337	40.6817	24.3566	32.015	16.4036	67.8583	19.1729	20.9
LIF	5.595	4.07541	15.765	3.24562	8.01667	6.18411	7.37833	5.49166	9.15	10.2708	2.04833	5.01737	1.27667	1.97926	3.35429	3.80898	6.58667	7.57979	4.56333	4.56118	0	0	11.9283	11.112	0.123333	0.302104	0.308333	0.480684	16.4337	7.27296	3.535	5.15627	0	0	2.954	6.60534	1.98571	2.13041	10.5083	9.48593	5.2	3.70294	5.535	6.65451	5.545	5.86245	14.185	3.48282	3.31833
MCP-1	62.6075	57.3846	85.24	14.6513	73.7067	55.7504	14.94	13.8874	11.0183	26.9893	0	0	3.34667	8.19763	57.2814	69.2169	80.6267	86.5373	57.8233	58.1922	0	0	5.99833	14.6929	0.825	2.02083	19.5683	22.9953	426.142	487.977	15.3667	12.587	1.72333	2.9849	474.182	959.855	35.9943	70.394	16.6683	25.8257	50.3467	101.593	56.1717	45.5423	4.38833	7.75664	23.9483	13.947	8.30333
MCP-3	133.067	86.3076	101.125	42.9567	171.887	78.6185	83.22	45.7331	232.775	120.483	232.155	200.211	148.6	22.6418	103.487	43.998	314.44	58.5751	146.9	108.347	98.73	0	140.97	92.7631	82.8933	44.6676	247.247	201.404	311.011	209.796	67.0983	19.9196	99.71	33.24	535.992	474.712	232.079	237.46	62.375	12.5086	329.438	387.831	112.02	45.1401	157.783	88.9312	92.1517	40.7367	105.458
M-CSF	0	0	0	0	0.0816667	0.200042	0	0	0	0	0	0	0	0	0	0	0.11	0.172279	0	0	0	0	0.00166667	0.00408248	0	0	0	0	0.2825	0.506465	0	0	0	0	0.278	0.394233	0.00142857	0.00377964	0	0	0.125	0.273331	0	0	0.00333333	0.00816497	0	0	0
MIP-1alpha	0	0	0.15	0.212132	0.106667	0.224381	0.09	0.220454	0.205	0.280696	0.01	0.0244949	1.34667	1.41269	0	0	0.818333	0.544405	0	0	0	0	0.0566667	0.138804	0	0	0.0266667	0.0653197	0.67	1.06561	0	0	1.03	1.78401	9.25	13.213	0.351429	0.869625	0	0	0.871667	1.67408	0.235	0.57563	0.193333	0.275947	0.415	0.820091	0.121667
MIP-1beta	2.7975	1.6051	1.655	2.18496	2.24833	1.1656	1.30833	1.47914	2.84667	1.21766	1.03833	1.18916	2.88	0.466262	0.802857	1.02239	4.96333	0.834162	1.12167	1.06667	6.37	0	3.745	2.18114	1.97333	1.0876	7.395	3.40425	4.66625	1.7712	1.77	1.20143	13.1833	7.65288	17.012	14.2939	5.96	7.12167	5.11167	0.418828	5.34667	7.86254	3.19	1.1012	4.26167	1.00195	4.06833	1.69181	3.06333
MIP-2	10.6375	7.66026	28.635	2.8355	13.535	9.85581	15.58	6.28473	11.8633	3.41754	5.655	2.44874	13.095	2.46549	15.3	16.8832	24.97	5.94365	6.37	4.03272	6.73	0	17.045	4.85562	5.32333	1.8426	9.56333	5.3277	15.305	10.3379	7.1	5.27485	18.1867	10.92	66.098	55.8997	22.8714	28.3992	3.12833	4.25857	17.8383	10.6961	14.8817	7.13604	12.105	6.2838	28.07	4.31615	8.80833
RANTES	10.7125	10.2641	68.33	30.1793	3.20167	5.33694	2.265	4.58104	25.43	16.4575	20.1633	9.89755	18.7883	6.63275	0.191429	0.506472	59.545	17.6307	0.693333	1.69831	2.45	0	11.83	10.9133	0	0	9.46667	11.5868	28.6612	37.103	2.11167	4.67249	11.3433	15.2887	172.184	199.386	17.1414	29.2494	0.3	0.734847	63.1633	120.697	12.525	9.73049	30.6617	19.5948	84.91	16.3197	9.69833
TNF-alpha	0	0	5.65	7.99031	4.23167	7.73297	3.87667	4.59242	7.54833	6.99685	8.09	3.22552	5.65833	4.66218	0.911429	2.02258	12.9283	2.58982	0	0	7.4	0	2.67167	3.43762	3.99833	3.23817	12.855	3.04867	3.62875	4.77925	0	0	6.59333	9.36272	52.264	76.1903	15.4957	19.2391	0	0	95.355	222.561	3.63333	3.43918	6.74333	7.96705	0.843333	2.06574	8.81167
[truncated: 11 more columns]

## Sheet: at necropsy
	B6		CBA		CC001		CC002		CC003		CC005		CC006		CC011		CC013		CC015		CC017		CC019		CC023		CC024		CC025		CC027		CC032		CC036		CC037		CC038		CC041		CC042		CC043		CC051		CC053
Cytokine	Mean	SD	Mean	SD	Mean	SD	Mean	SD	Mean	SD	Mean	SD	Mean	SD	Mean	SD	Mean	SD	Mean	SD	Mean	SD	Mean	SD	Mean	SD	Mean	SD	Mean	SD	Mean	SD	Mean	SD	Mean	SD	Mean	SD	Mean	SD	Mean	SD	Mean	SD	Mean	SD	Mean	SD	Mean
ENA-78(LIX)	851.217	1155.8	2011.5	5870.89	5078.65	3710.91	389.114	721.165	125.163	27.6038	128.34	35.6527	455.043	309.023	452.265	863.113	207.727	169.026	374.448	575.28	359.118	662.112	166.672	71.8684	154.805	70.8024	32.75	1.7112	103.477	61.3766	386.63	361.594	110.908	40.116	5156.93	9059.98	64.0017	39.3292	140.218	110.761	2643.8	3331.91	2347.17	3858.86	74.8267	28.5319	98.4983	65.2254	917.568
Eotaxin	723.144	466.446	748.004	286.377	176.565	53.3092	433.346	146.624	581.823	125.285	1068.64	303.559	756.493	267.65	483.552	368.323	813.405	276.799	474.978	380.151	843.842	438.394	912.942	599.594	354.287	63.7692	504.66	111.086	438.373	252.299	427.374	147.22	491.747	175.396	548.63	441.783	305.928	104.516	715.19	337.649	825.75	450.88	797.329	417.553	941.402	219.156	796.485	138.705	2476.24
G-CSF/CSF-3	857.806	1120.1	309.184	831.155	532.768	620.172	72.016	115.452	91.195	46.895	200.687	250.464	56.655	63.506	291.955	345.665	190.825	79.7315	43.235	25.2344	99.8333	66.9409	76.5633	31.431	250.373	26.8288	8.63	12.2047	54.6886	65.987	161.626	206.045	206.032	173.89	1465.08	1570.86	189.175	114.09	48.1183	30.5838	249.71	297.958	770.433	1280.53	56.3417	18.3741	44.6217	37.3879	3442.57
GM-CSF	8.215	9.435	2.19875	3.12907	1.28833	1.52245	0	0	1.91333	3.1334	2.32833	3.0862	2.28167	4.03139	0.366667	0.898146	4.55167	4.30524	0	0	0	0	3.53	3.48778	5.64667	2.59651	0	0	0.198571	0.525371	9.318	20.3914	9.87333	6.44345	1.54667	2.29453	2.55833	1.62744	2.60167	4.03862	3.352	1.99371	2.69857	5.46593	1.36	2.1808	1.34667	3.29865	130.455
Gro-alpha/KC	517.448	705.511	56.445	39.5194	20.195	20.8278	25.53	21.7591	36.4217	24.67	42.845	15.4089	85.5217	53.064	28.62	29.8633	122.997	77.6675	40.37	34.6345	22.6583	26.1872	72.4133	56.3461	62.25	16.3403	423.775	235.87	24.9586	16.3627	152.112	125.899	104.955	148.695	38.0283	16.1908	159.037	178.84	30.8433	34.9919	79.134	57.8496	68.6329	40.0714	19.975	15.2839	44.6883	32.2122	11475
IFN-alpha	0	0	0	0	0	0	0	0	0	0	0	0	3.19167	7.81795	0	0	0	0	0	0	0	0	0	0	0	0	0	0	0	0	0	0	0	0	0	0	0	0	0	0	0	0	0	0	0	0	0	0	9.185
IFN-gamma	683.633	780.283	657.767	896.327	70.17	66.079	114.028	135.351	1089.23	668.909	210.495	155.05	1059.52	844.183	714.518	711.563	953.61	503.502	276.98	192.284	368.932	368.029	435.878	332.454	353.842	107.373	333.175	146.633	385.633	318.133	137.33	96.347	952.272	1395.67	196.69	127.551	630.018	381.923	440.798	546.317	1044.68	907.796	483.653	498.784	184.217	159.366	484.26	271.689	2215.29
IL-1alpha	76.411	161.241	40.2706	91.6962	361.123	447.891	7.342	16.4172	6.77667	4.40398	8.34833	2.39347	3.74	5.19489	31.0967	52.5711	8.00667	4.7421	50.8083	62.284	16.7117	36.1418	4.78167	4.46966	21.4683	3.16604	0	0	3.98571	4.64031	11.548	25.8221	6.01667	3.50053	254.215	217.32	14.57	4.18522	5.38167	2.78263	92.688	133.04	62.6486	96.6016	4.22167	2.04856	0.498333	1.22066	125.477
IL-1beta	9.9295	22.8709	3.68187	3.0391	1.06	1.15902	0.028	0.0571839	3.03167	2.03401	2.57667	0.941566	2.39667	2.85879	0.856667	1.11306	5.86167	3.93332	0.418333	0.659042	0.905	1.08765	4.29667	2.25096	6.625	1.39035	0.49	0.692965	1.37857	1.61422	2.93	5.48291	4.16833	3.79135	2.09	1.10238	4.67667	1.2971	2.36167	2.78961	2.708	2.23385	3.34286	3.69921	1.455	1.64248	2.02167	2.08182	129.91
IL-10	1182.15	2122.87	25.0437	41.3037	17.905	35.2306	0	0	17.3633	29.8803	52.98	53.3035	26.635	48.775	37.5167	58.2707	92.8833	87.4104	19.8317	30.8514	56.4017	117.373	80.9717	122.831	133.337	19.0967	0	0	11.3443	24.7427	184.616	412.814	68.085	74.0666	31.4733	48.2048	102.755	57.5969	12.8	19.2955	12.196	10.466	57.7529	38.264	24.7717	30.8592	111.922	217.505	4334.18
IL-12p70	0.796	2.59159	3.24063	3.28088	0	0	0	0	1.925	1.63449	0	0	4.55	4.81276	0	0	0.445	1.02297	0	0	0.276667	0.432003	0	0	1.39833	1.84389	0	0	0.67	0.659419	0	0	0.101667	0.249031	0	0	0	0	1.45333	1.93001	0	0	2.25429	3.84246	0	0	0.273333	0.669527	77.265
IL-13	0.411	0.984131	0.38	1.13581	0	0	0	0	0	0	0	0	2.02	3.41572	0	0	3.32833	3.69232	0	0	0	0	0	0	0	0	0	0	0	0	0.874	1.95432	0	0	0	0	0	0	0	0	0.026	0.0581378	0.722857	1.9125	0	0	0	0	32.14
IL-15/IL-15R	109.296	90.8003	38.2806	46.5497	100.768	136.231	0.426	0.952565	36.5383	28.4515	21.505	10.6497	48.145	52.9663	44.27	47.5941	41.5617	20.4932	10.8733	14.0976	10.7817	7.6691	16.8533	19.3401	45.1267	12.0521	2.075	2.93449	12.4457	13.9946	51.688	115.578	28.395	21.7482	68.2483	75.6336	56.2967	29.343	17.9033	24.604	105.634	118.326	27.3243	22.2469	4.255	3.71492	24.3733	52.2103	356.472
IL-17A	26.3035	32.7866	0.566875	1.8169	0.123333	0.302104	0	0	0.343333	0.688002	0	0	1.40333	3.43745	0	0	1.95667	4.05242	0.005	0.0122474	0.898333	2.20046	4.445	7.09397	2.38833	1.27973	3.145	4.4477	0.0928571	0.245677	12.232	8.44889	0.88	1.42211	0	0	0.94	1.02881	0.216667	0.511377	0.158	0.353299	0.932857	2.4549	0	0	6.00833	5.22053	99.3667
IL-18	6504.86	11654.6	637.519	357.693	162.405	147.776	182.284	131.624	434.573	188.57	503.39	78.2755	584.533	457.713	379.082	318.924	1543.58	1168.5	256.343	220.909	407.56	301.567	761.455	452.967	825.968	30.9811	547.48	306.757	304.563	190.509	1012.24	1414.92	886.01	623.787	362.622	228.366	599.645	217.139	336.768	223.297	716.976	471.194	545.843	542.879	357.892	171.497	798.847	835.342	31936
IL-2	0.097	0.247707	1.9125	3.21685	0.816667	1.41729	0	0	0.731667	1.58645	0.3	0.734847	0.611667	1.49827	0	0	1.77667	2.40091	0	0	0	0	1.44667	1.43596	1.51167	1.51488	0	0	0	0	2.758	6.16708	0.00166667	0.00408248	0.02	0.0489898	0.238333	0.464259	1.04167	1.73909	0.18	0.280713	0.727143	1.92384	0.925	1.6549	0	0	55.11
IL-22	500.221	502.488	295.124	360.591	33.6833	35.0671	28.552	29.8664	93.8283	58.8141	85.2517	13.0349	77.2417	75.676	83.245	95.5639	163.333	93.4373	84.1467	77.3074	52.7983	45.7297	186.857	144.397	148.253	30.8881	27.21	38.4808	94.0414	63.9688	242.864	406.825	319.938	440.63	127.55	75.422	74.6133	34.4269	62.1033	43.6567	80.434	57.8028	274.239	128.999	95.89	64.9481	739.18	513.191	5894.58
IL-23	40.165	42.2483	47.2687	75.9817	19.0083	21.4463	0.61	1.06527	59.9883	71.474	93.8717	130.972	22.4917	37.8021	8.88833	16.1931	47.185	47.7392	21.545	30.9926	15.5267	28.3252	54.485	40.2784	108.128	53.2807	0	0	23.6543	49.7192	51.734	104.229	12.79	17.0523	36.0383	10.5749	61.0283	50.9625	22.6867	34.1538	21.286	12	68.6471	67.8763	49.6817	27.9728	11.37	21.9407	277.762
IL-27	51.9475	61.3146	26.4587	22.5611	17.5433	16.136	5.742	3.62127	35.2383	23.4845	41.0217	9.86563	20.535	21.8618	16.8217	24.0025	42.13	16.2473	22.9283	32.1643	29.4683	33.6495	80.5667	100.772	61.4817	14.6519	2.855	1.492	26.3986	24.8281	37.28	58.9539	27.4267	24.7581	19.3883	4.74113	40.4067	19.0841	24.7583	16.0898	23.54	9.14518	29.2914	18.3581	44.5117	31.6522	18.3283	20.2291	93.64
IL-28	229.622	726.139	417.358	1064.38	2930.88	4600.76	21.452	47.9681	215.803	169.545	148.785	140.241	56.1967	89.0096	158.14	335.864	123.582	109.368	34.31	64.8127	65.3017	85.3235	65.93	65.3241	296.258	87.6591	0	0	70.67	112.935	81.1	153.638	51.4217	41.855	1835.16	1783.95	235.56	92.4337	121.405	145.141	217.442	447.545	95	155.845	98.34	58.1743	24.07	30.2015	407.458
IL-3	4.691	17.2872	10.755	10.2828	120.027	188.729	5.774	10.0237	17.3067	12.4261	15.3617	12.2846	3.03	6.18112	5.535	6.58838	9.54	7.42318	5.26333	5.90172	3.82	5.25504	5.455	5.47179	24.045	7.37662	0.45	0.636396	7.1	11.7706	2.666	5.96136	3.96333	3.04834	68.5733	58.459	16.4133	7.65683	8.08667	7.05309	14.124	22.8607	3.25286	7.67605	10.56	5.14411	1.78667	2.90995	27.9183
IL-31	89.6515	175.036	33.8663	51.9567	462.157	564.167	4.032	6.90836	29.1617	27.0554	20.9483	7.03498	9.815	16.5934	15.815	28.269	18.4933	13.8856	3.96333	6.98189	4.72667	6.15058	9.52667	7.9912	39.805	13.0676	4.095	5.7912	7.07429	10.4736	23.216	47.6246	11.64	6.71908	353.438	382.901	32.465	15.6553	16.1433	19.3305	90.576	166.86	15.9857	23.7218	10.3833	1.7919	2.65333	4.26865	210.913
IL-4	2.9	4.66379	3.08062	2.32094	0.653333	0.94267	0.052	0.116276	1.80167	1.57422	1.95333	0.663767	2.46667	1.66156	0.516667	0.604274	4.05833	2.76667	0.36	0.481041	0.79	0.793877	2.28	2.11669	4.28167	0.663639	0	0	0.901429	0.552613	0	0	2.54167	2.03809	0.986667	1.15322	2.525	1.37698	1.00167	1.23773	3.016	2.36975	3.24429	1.76776	0.955	0.709641	0.281667	0.47457	41.1233
IL-5	28.8785	29.4628	9.93875	8.01721	3.45667	3.46389	0.954	1.48374	14.0883	7.50949	8.03	1.41327	6.975	5.56095	7.29167	7.41205	12.285	5.57968	4.22667	6.70639	4.31667	4.90877	25.3583	24.1086	21.4283	4.62528	0	0	8.44286	3.35818	14.498	25.2234	11.245	7.05222	9.38	12.3699	12.3317	7.34692	6.78833	6.13382	8.234	8.39283	7.47857	4.24134	9.05667	4.2296	58.4567	53.3403	111.125
IL-6	1675.5	2854.42	84.01	90.5405	37.3167	34.3047	14.408	13.6992	43.5567	43.4008	86.415	75.9981	128.537	174.839	64.1683	49.0231	187.312	171.16	13.3333	11.4362	32.0333	30.0407	142.445	178.958	268.695	154.001	25.86	17.3383	19.7914	24.1146	1745.24	3504.93	355.31	262.018	42.6217	31.2557	83.405	52.2688	65.735	85.8373	149.804	135.66	116.366	92.8221	35.9017	36.9997	423.85	841.362	37523.1
IL-9	60.962	80.7157	157.599	109.707	27.6767	31.1669	3.144	7.0302	139.845	55.0346	122.3	30.9993	90.435	111.35	38.6717	58.1016	170.16	122.796	43.1317	66.9715	164.928	205.176	150.127	129.234	160.982	10.3131	28.885	40.8496	79.7571	84.3048	29.376	41.9242	143.347	144.15	80.8817	64.1308	131.097	53.9376	116.395	101.995	222.35	204.86	61.1057	142.12	86.535	55.6741	19.9583	30.8291	535.53
IP-10	546.695	451.303	346.056	170.471	51.6967	26.096	40.562	31.1277	151.537	81.1426	136.745	98.874	570.02	468.259	73.6683	48.9517	752.357	376.438	83.9833	54.3743	170.228	133.413	416.105	168.71	121.37	43.046	129.11	7.99031	98.0757	71.4168	563.516	333.943	301.973	307.728	121.037	100.084	81.89	48.4476	149.548	166.892	505.598	331.334	623.504	636.75	134.558	91.4751	280.528	175.941	1699.38
LIF	74.7315	69.4126	28.2394	75.9095	34.5467	43.1373	0	0	22.445	14.892	18.705	21.1548	17.8967	12.3622	3.205	3.7537	18.3517	16.3399	3.39167	4.61211	3.82	4.9551	25.8567	52.3447	37.05	12.4148	0	0	12.4843	15.9364	38.862	59.8816	2.74667	3.44642	89.475	84.0944	30.9333	11.0129	7.795	8.71759	23.606	42.7774	51.03	55.7366	6.82333	3.05499	22.75	24.8312	377.213
MCP-1	3572.45	4374.65	341.404	239.119	256.593	212.462	180.928	143.653	477.355	248.372	575.795	306.252	363.55	125.808	320.422	181.61	739.683	526.288	248.918	154.477	653.29	629.238	325.657	148.036	766.957	383.56	1326.44	546.141	251.496	153.063	354.436	106.342	932.962	1239.01	383.17	431.649	1076.58	973.094	285.667	173.82	441.214	293.913	320.299	393.832	191.542	191.021	429.002	332.439	37383.7
MCP-3	668.643	482.196	256.294	145.367	147.962	90.6088	103.008	61.0133	320.973	58.6379	337.243	98.8492	323.083	111.011	230.507	193.606	545.978	212.52	143.068	107.955	441.972	304.45	441.065	454.547	329.073	94.2874	205.99	0.735391	195.25	132.548	310.69	209.845	490.357	393.898	373.082	239.968	276.785	171.434	197.408	120.976	473.134	346.193	322.707	285.251	207.652	165.829	392.703	137.072	2584.56
M-CSF	0.054	0.201296	0.575	0.964773	0.531667	1.30231	0	0	0.0516667	0.126557	0	0	0.466667	0.640739	0	0	0.65	0.525585	0	0	0	0	0.0866667	0.157438	0.025	0.0388587	0	0	0	0	0	0	0.0333333	0.0388158	0.005	0.0122474	0	0	0	0	0.066	0.104785	0.141429	0.374185	0	0	0	0	6.27
MIP-1alpha	41.2	101.573	2.1425	1.94142	0.206667	0.346622	0	0	0.0916667	0.224537	0.181667	0.347702	0.805	1.26775	0	0	4.205	4.52253	0	0	0.386667	0.947136	0.743333	0.867932	0.345	0.726739	0	0	0.0485714	0.128508	0	0	1.655	1.47489	0.935	1.4384	0.225	0.448007	0.386667	0.586504	1.742	1.89924	1.22	2.19559	0.03	0.0481664	0	0	280.393
MIP-1beta	105.556	137.026	6.16812	1.71209	2.46833	1.99704	2.176	1.78635	8.07833	3.01351	7.42333	1.4139	3.215	2.3798	3.89333	4.65922	16.9333	14.8002	3.70667	4.61374	14.02	8.34887	15.1783	10.9816	13.9133	11.1424	5.005	7.07814	7.81857	5.02375	26.504	22.6388	26.49	32.8349	10.3833	9.51154	10.1583	3.80441	11.2567	7.20724	8.976	6.61799	6.09857	7.53604	12.19	7.14575	8.90667	16.9866	885.077
MIP-2	83.671	171.798	30.1031	7.51115	10.645	5.64806	4.838	6.31765	15.745	4.18212	11.4383	4.07953	24.5817	6.44446	14.3683	8.98897	27.4217	7.8491	11.1983	9.29409	12.19	7.66258	31.4017	13.092	17.0367	1.8746	15.265	8.74691	19.98	8.07015	43.132	30.3087	19.9483	11.2694	9.03833	6.05273	14.3383	3.01628	13.0333	8.35308	34.03	22.0012	33.5729	8.60626	8.89833	4.28229	22.8633	8.51719	2499.73
RANTES	626.25	775.063	90.0369	63.6697	28.3933	34.1894	0	0	30.245	19.0516	32.385	32.2887	49.1383	43.1102	8.49333	10.1072	447.543	456.16	12.6683	15.2942	63.985	97.2393	74.99	62.9671	14.9967	13.2136	0	0	11.5943	18.2601	157.802	174.306	234.887	205.481	37.9333	42.116	2.47333	5.13934	12.99	20.1774	264.784	381.731	101.036	104.841	7.645	12.2117	50.6733	62.0726	778.95
TNF-alpha	312.083	368.444	25.4581	29.4535	11.2817	17.3671	0	0	7.59833	15.7079	33.4033	23.8978	41.5233	53.307	11.225	18.5247	230.073	204.952	0	0	33.2717	70.4848	93.72	52.7076	54.12	13.2445	0	0	15.0086	30.272	98.768	183.356	88.5983	57.0372	42.7683	45.3566	49.1	42.8933	20.035	34.2776	52.498	55.9144	73.6714	75.523	0	0	44.13	93.0261	2081.41
[truncated: 19 more columns]
